# Supplementary material for: AZIN1 RNA editing alters protein interactions, leading to nuclear translocation and worse outcomes in prostate cancer
Source: Exp Mol Med. 2022 Oct 6;54(10):1713–26. doi: 10.1038/s12276-022-00845-6 (PMC9636422; doi:10.1038/s12276-022-00845-6)
Supplement: Supplementary file 2 — Supplemental file 1 [file 12276_2022_845_MOESM2_ESM.xls]

## Sheet: SalmonExpression1
	abundance.EV	abundance.Uned	abundance.WT	abundance.ED	counts.EV	counts.Uned	counts.WT	counts.ED	length.EV	length.Uned	length.WT	length.ED	log.EV	log.Uned	log.WT	log.ED			log2EV	Log2.Mean	Log2(Uned/EV)	Log2(WT/EV)	Log2(ED/EV)
RNA28SN4	4860.49	4754.87	5347.74	5998.77	145608	131686	177284	184270	3091.05	2956.83	3085.68	2996.6	17.1517	17.0068	17.4357	17.4915	20961.9		12.2469	12.3555	-0.0316946	0.137829	0.303566
RPS15	3818.38	3761.23	4520.86	4374.03	13595	12506	18050	16234	367.368	354.988	371.629	362.059	13.7308	13.6104	14.1398	13.9868	16474.5		11.8987	12.0079	-0.0217577	0.243635	0.196002
RPS29	3439.85	3479.79	4353.29	4783.3	6085.22	5908.3	8802.6	8904.46	182.533	181.273	188.211	181.6	12.5712	12.5286	13.1038	13.1204	16056.2		11.7481	11.9708	0.0166568	0.339761	0.475663
RPS24	3091.85	2781.5	3252.43	3374.06	15537.3	14477.8	19096.7	19047.4	518.511	555.709	546.518	550.705	13.9235	13.8216	14.2211	14.2173	12499.8		11.5943	11.6096	-0.15261	0.0730455	0.126012
RPL21	3089.86	2651.41	3396.99	3347.92	12897.5	12268.2	17179	16556.5	430.694	494.001	470.712	482.426	13.6549	13.5827	14.0684	14.0152	12486.2		11.5933	11.608	-0.22078	0.136717	0.115723
NPM1	3034.68	3006.61	3241.61	3140.47	36491.5	38206.2	45513.6	42719.3	1240.74	1356.69	1306.87	1326.98	15.1553	15.2215	15.474	15.3826	12423.4		11.5673	11.6008	-0.0134035	0.0951658	0.0494395
RPL9	2987.92	2597.76	3120.23	3331.23	18006	16448	21988	22650	621.8	675.987	655.921	663.285	14.1362	14.0057	14.4245	14.4673	12037.1		11.5449	11.5552	-0.201875	0.0625115	0.156914
RPL11	2632.19	2665.88	3043.52	3127.79	13320.5	12892.5	17313.9	16673	522.161	516.323	529.508	520.012	13.7014	13.6543	14.0797	14.0253	11469.4		11.362	11.4855	0.0183471	0.209474	0.248878
RPS27A	2899.32	2651.91	2774.53	2840.36	23078	22071	25675	25650	821.303	888.56	861.34	880.949	14.4943	14.4299	14.6481	14.6467	11166.1		11.5015	11.4468	-0.128684	-0.0634753	-0.0296447
GAS5	2776	2328.43	1619.9	2143.79	13468	11319	9023	11424	500.593	519.001	518.46	519.842	13.7173	13.4665	13.1395	13.4798	8868.13		11.4388	11.1144	-0.253649	-0.777103	-0.372843
PTMA	1907.71	2101.52	2258.72	1957.93	16408	17364	21490	17717	887.452	882.147	885.58	882.735	14.0022	14.0839	14.3914	14.1129	8225.88		10.8976	11.006	0.139588	0.24366	0.037482
PPIA	1770.17	1889.52	2309.14	2157.12	14258.9	14923.8	21373.2	18675.5	831.14	843.24	861.531	844.57	13.7996	13.8654	14.3835	14.1889	8125.95		10.7897	10.9883	0.0941363	0.383473	0.285219
RPL34	1807.31	1678.9	2279.69	2332.61	6454	6096	9277	9123	368.466	387.655	378.779	381.533	12.6561	12.5738	13.1795	13.1554	8098.5		10.8196	10.9834	-0.106332	0.33499	0.368099
LDHB	1752.9	1622.25	2000.19	1887.19	21433	21138	28637	26446	1261.61	1391.14	1332.63	1367.04	14.3876	14.3676	14.8056	14.6908	7262.53		10.7755	10.8263	-0.111753	0.190388	0.106488
RPS20	1517.3	1334.65	1619.46	1580.43	9768.14	9052.18	12219.8	11483.7	664.267	724.117	702.341	708.83	13.2539	13.1441	13.577	13.4874	6051.84		10.5673	10.5632	-0.185041	0.0940034	0.0588131
BCYRN1	2015.36	1847.5	1031.65	1009.41	1204	1045	692	642	61.642	60.389	62.435	62.045	10.2342	10.03	9.43567	9.32755	5903.91		10.9768	10.5275	-0.125461	-0.966082	-0.997528
RPS19	1432.06	1377.62	1517.16	1516.29	11897.5	10662.3	13953.8	13037.5	857.225	826.311	856.078	838.782	13.5384	13.3803	13.7684	13.6704	5843.14		10.4839	10.5125	-0.0559111	0.0832824	0.0824535
HNRNPA2B1	1395.06	1303.4	1567.08	1358.94	23407.4	22262.6	30474.7	25462	1731.26	1823.57	1810.1	1827.8	14.5147	14.4424	14.8953	14.6361	5624.47		10.4461	10.4575	-0.0980448	0.167756	-0.0378405
BTF3	1406.42	1346.32	1478.14	1392.61	9957	9740	11889	10846	730.495	772.385	748.657	759.761	13.2816	13.2498	13.5374	13.4049	5623.49		10.4578	10.4572	-0.0629981	0.0717595	-0.0142326
ATF4	1337.06	1325.91	1358.76	1395.85	18779.1	17337.1	20956.9	20125.8	1449.2	1396	1435.61	1406.54	14.1969	14.0816	14.3552	14.2968	5417.58		10.3848	10.4034	-0.0120736	0.0232297	0.0620812
RPL31	1345.13	1219.63	1422.91	1406.12	7742.7	7260.46	9506.38	8995.29	593.921	635.564	621.857	624.065	12.9187	12.8259	13.2148	13.135	5393.79		10.3935	10.3971	-0.141302	0.0810968	0.0639686
OAZ1	1300.72	1228.55	1359.32	1227.03	12184	10810	14051	11997	966.516	939.414	962.137	953.789	13.5728	13.4001	13.7784	13.5504	5115.63		10.3451	10.3207	-0.0823502	0.0635828	-0.084131
HNRNPA1	1234.93	1175.59	1382.77	1204.31	15266.3	14404	19368.2	16132.8	1275.53	1308.13	1303.74	1306.8	13.8981	13.8142	14.2414	13.9778	4997.61		10.2702	10.287	-0.0710494	0.163131	-0.0362321
RNA28SN3	1137.83	1108.05	1249.63	1343.49	34229.4	30799.6	41594.8	41431	3104.01	2967.64	3098.2	3008.33	15.063	14.9106	15.3441	15.3384	4839		10.1521	10.2405	-0.0382696	0.135214	0.239702
TPI1	1096.99	1079.55	1356.86	1286.65	14431	13212	19745	17403	1357.37	1306.63	1354.49	1319.47	13.8169	13.6896	14.2692	14.0871	4820.05		10.0993	10.2348	-0.0231201	0.306728	0.230077
H3F3AP4	976.69	996.639	1335.46	1148.91	6056.74	5973.6	9191.58	7503.38	639.859	639.915	640.639	637.1	12.5644	12.5445	13.1662	12.8734	4457.69		9.93176	10.1221	0.0291705	0.45136	0.234291
RNA18SN4	728.125	1091.23	1197.39	1025.7	13371.5	18667.1	24224	19457.5	1894.86	1826.34	1883.06	1850.55	13.7069	14.1882	14.5642	14.2481	4042.46		9.50804	9.98102	0.583702	0.717637	0.494357
NME1	1031.57	920.589	1035.88	1038.97	7422.44	6238.55	8264.66	7766.55	742.419	723.505	742.624	729.222	12.8578	12.6071	13.0128	12.9232	4027.02		10.0106	9.9755	-0.164216	0.00601162	0.0103148
SRP9	889.548	919.003	1026.67	972.722	5744	6093	7471	6849	666.265	707.846	677.333	686.87	12.488	12.5731	12.8672	12.7418	3807.94		9.79693	9.89479	0.0469964	0.206824	0.128955
LRRC75A-AS1	983.481	918.892	844.465	900.097	8394	7610	7886	8202	880.653	884.187	869.217	888.928	13.0352	12.8938	12.9452	13.0018	3646.94		9.94175	9.83247	-0.0980017	-0.21986	-0.127816
HNRNPC	975.448	860.161	861.322	861.323	21575	19737	22091	21405	2282.17	2449.77	2387.28	2424.29	14.3971	14.2687	14.4312	14.3857	3558.25		9.92992	9.79695	-0.181458	-0.179514	-0.179511
SNHG5	948.035	797.723	852.859	889.072	2933	2655	3132	3174	319.22	355.334	341.82	348.262	11.5184	11.3748	11.6131	11.6323	3487.69		9.8888	9.76806	-0.249053	-0.152634	-0.0926413
SLIRP	792.247	746.581	796.34	887.621	1965	1903	2324	2455	255.92	272.136	271.638	269.811	10.9407	10.8944	11.1827	11.2618	3222.79		9.62981	9.65409	-0.0856522	0.00743429	0.163993
UBA52	738.95	717.132	894.851	817.05	3987.85	3532.78	5307.71	4511.25	556.833	525.947	552.089	538.622	11.9616	11.7868	12.374	12.1395	3167.98		9.52933	9.62935	-0.0432391	0.276171	0.144947
ALDOA	696.349	732.883	912.857	775.168	10372.4	10160.3	14989.3	11965.8	1536.93	1480.12	1528.38	1505.85	13.3405	13.3107	13.8717	13.5467	3117.26		9.44367	9.60606	0.0737716	0.390579	0.154699
SNRPD2	712.903	693.709	853.59	827.625	4222.92	3821.63	5630.77	5049.03	611.201	588.16	614.004	595.129	12.0442	11.9002	12.4592	12.3019	3087.83		9.47756	9.59238	-0.0393754	0.259837	0.21527
SOD1	659.122	675.692	826.551	729.992	4688	4673	6551	5527	733.877	738.365	737.719	738.597	12.1949	12.1903	12.6776	12.4324	2891.36		9.3644	9.49753	0.0358195	0.326557	0.147334
RNA5-8SN4	422.884	817.773	1095.69	545.803	134.221	223.403	375.987	171.709	32.749	29.166	31.94	30.69	7.07383	7.80673	8.55646	7.42802	2882.15		8.72412	9.49293	0.951437	1.37351	0.368118
GSTP1	691.393	646.765	768.066	732.627	4969	4325	6128	5462	741.56	713.943	742.632	727.286	12.2789	12.0787	12.5813	12.4153	2838.85		9.43336	9.47109	-0.0962631	0.151724	0.0835724
PPIB	718.391	725.872	700.421	648.822	6270	5961	6802	5885	900.551	876.764	903.921	884.825	12.6144	12.5415	12.7318	12.5229	2793.51		9.48863	9.44786	0.0149467	-0.036547	-0.146947
VIM	666.118	669.688	711.353	684.27	10103	9709	12005	10899.8	1564.95	1547.84	1570.83	1553.92	13.3026	13.2452	13.5514	13.4121	2731.43		9.37963	9.41544	0.00771135	0.0947871	0.0387871
SNHG15	1046.56	730.537	369.532	536.344	7732	5001	3043	4084	762.304	730.867	766.485	742.811	12.9167	12.2881	11.5715	11.9959	2682.98		10.0314	9.38962	-0.518629	-1.50189	-0.964429
TBCA	690.988	599.557	686.767	657.623	2741.76	2606.91	3256.5	3025.65	409.412	464.215	441.362	448.827	11.4211	11.3484	11.6693	11.5633	2634.93		9.43252	9.36355	-0.204764	-0.00883856	-0.0714
SNHG8	607.181	554.268	650.395	721.154	1372	1123	1316	1461	233.151	216.314	188.335	197.633	10.4226	10.1338	10.3625	10.5132	2533		9.24598	9.30663	-0.131544	0.0991898	0.24818
MIR5047	980.225	640.583	372.317	390.208	114	66	44	44	12	11	11	11	6.8392	6.05528	5.47573	5.47573	2383.33		9.93697	9.21876	-0.613727	-1.39658	-1.32887
PFN1	531.709	567.747	691.338	575.439	5997	5947	8619	6685	1163.76	1118.32	1160.43	1133.28	12.5501	12.5381	13.0734	12.7068	2366.23		9.05449	9.20838	0.094611	0.378755	0.114025
BEX3	612.344	569.571	613.674	570.446	4852.83	4558.68	5599.69	4947.3	817.714	854.505	849.334	846.037	12.2448	12.1546	12.4513	12.2726	2366.04		9.2582	9.20826	-0.104466	0.00313189	-0.102251
EIF3I	573.099	553	548.588	563.296	10513	9617.99	11261.9	10881	1892.78	1856.88	1910.82	1884.38	13.36	13.2316	13.4592	13.4096	2237.98		9.16264	9.12798	-0.0515059	-0.063062	-0.0248922
PSMA4	572.585	490.599	596.448	571.47	5247.96	5060.22	6593.61	6226.06	945.697	1101.2	1028.97	1062.81	12.3577	12.3051	12.687	12.6042	2231.1		9.16135	9.12354	-0.222946	0.0589052	-0.00281286
RPL15	570.667	521.954	540.992	560.073	12123.3	11494.9	13365.3	13391.6	2192	2351.25	2299.54	2332.51	13.5656	13.4888	13.7063	13.7091	2193.69		9.15651	9.09914	-0.128726	-0.0770436	-0.027034
FBL	499.55	530.021	626.898	519.45	4338.48	4262.06	6012.05	4652.14	896.108	858.52	892.644	873.664	12.0831	12.0575	12.5538	12.1838	2175.92		8.96449	9.08741	0.08542	0.327601	0.0563558
RPL13	536.424	507.077	568.092	542.845	24579	21882	28740	25950	4727.79	4607.2	4708.92	4663.35	14.5852	14.4175	14.8108	14.6635	2154.44		9.06723	9.0731	-0.0811679	0.0827509	0.0171655
RPL10	480.078	474.046	599.139	526.393	11990.9	11171.9	16587.2	13703.2	2577.16	2516.1	2576.91	2539.49	13.5497	13.4476	14.0178	13.7423	2079.66		8.90712	9.02213	-0.0182395	0.319622	0.132872
CALR	511.355	542.084	508.481	439.078	9818	9725	10754	8715	1981.08	1915.35	1968.56	1936.26	13.2613	13.2476	13.3927	13.0894	2001		8.99818	8.9665	0.0841897	-0.00813272	-0.219851
HNRNPD	566.902	491.82	488.316	452.435	7849.78	7106.82	7829.04	7018.54	1428.73	1542.74	1492.32	1513.31	12.9385	12.7951	12.9347	12.7771	1999.47		9.14696	8.9654	-0.20497	-0.215285	-0.325389
MCM7	554.065	523.489	450.458	469.304	14940	13091	13231	12991	2782.22	2669.87	2733.96	2700.38	13.8669	13.6763	13.6917	13.6653	1997.32		9.11391	8.96385	-0.0818971	-0.298664	-0.239534
SRSF7	675.107	535.629	340.821	397.716	6722.52	5170.97	3663.39	4181.88	1027.45	1030.7	1000.48	1025.74	12.7149	12.3364	11.8392	12.0301	1949.27		9.39897	8.92872	-0.333882	-0.9861	-0.763379
NHP2	429.379	447.014	548.46	496.666	3061	2982	4339.98	3693.99	735.572	712.215	736.54	725.549	11.58	11.5423	12.0836	11.8512	1921.52		8.74611	8.90803	0.0580681	0.353135	0.210026
SNHG1	594.826	482.497	378.817	455.864	6103	5131	4502	5300	1058.66	1135.35	1106.19	1134.17	12.5754	12.3252	12.1365	12.3719	1912		9.21632	8.90087	-0.301946	-0.650964	-0.383864
MRPL37	489.81	452.311	466.167	484.465	6841	5973	7231	7052	1441.1	1409.87	1443.81	1419.99	12.7401	12.5444	12.8201	12.7839	1892.75		8.93608	8.88627	-0.114906	-0.0713773	-0.0158311
PRMT1	490.993	476.93	454.852	458.777	6472	5850	6602	6255	1360.08	1309.56	1351.01	1330.03	12.6601	12.5143	12.6888	12.6109	1881.55		8.93956	8.87771	-0.0419262	-0.110305	-0.09791
MORF4L2	475.961	483.68	451.09	447.299	7963.28	8535.36	8761.34	8442.84	1726.33	1884.03	1807.84	1841.31	12.9592	13.0593	13.097	13.0436	1858.03		8.8947	8.85956	0.0232102	-0.0774286	-0.0896028
SEM1	420.374	397.219	504.105	446.798	1380.81	1340.97	1933.76	1632.9	338.923	360.422	357.054	356.521	10.4318	10.3896	10.9176	10.6737	1768.5		8.71553	8.78831	-0.0817359	0.262051	0.0879496
YWHAZ	475.102	458.779	424.453	406.923	10633.2	11074.4	11082.4	10448.7	2309.3	2577.16	2430.28	2504.89	13.3764	13.435	13.436	13.3511	1765.26		8.89209	8.78566	-0.0504385	-0.162631	-0.22348
EIF3C	453.162	411.808	423.051	408.232	14548.7	12383.6	14951.1	13595.5	3312.62	3210.53	3289.53	3248.8	13.8286	13.5962	13.868	13.7309	1696.25		8.82388	8.72814	-0.138056	-0.0991963	-0.150637
ATP5F1A	431.98	404.834	440.282	411.087	8320.31	7674.46	9516.14	8523.75	1987.37	2023.93	2011.79	2022.71	13.0225	12.9059	13.2162	13.0574	1688.18		8.75482	8.72126	-0.0936343	0.0274641	-0.0715212
CANX	404.353	420.784	396.662	385.712	13365.2	14525.6	15040.2	14287.6	3410.49	3685.53	3529.29	3613.53	13.7062	13.8264	13.8766	13.8025	1607.51		8.65947	8.65061	0.0574653	-0.0277055	-0.0680932
ZFAS1	517.503	442.046	298.004	340.151	3352	2865	2131	2371	668.334	691.961	665.602	679.98	11.711	11.4846	11.0577	11.2116	1597.7		9.01542	8.64178	-0.227371	-0.796236	-0.605391
HNRNPK	436.242	378.928	398.622	354.174	10012.4	9201.4	10624.5	9217.77	2368.16	2592.52	2480.84	2538.89	13.2896	13.1677	13.3752	13.1703	1567.97		8.76899	8.61468	-0.203206	-0.13011	-0.300669
PARK7	346.382	369.08	427.971	408.822	2808.54	2879.75	3886.67	3507.85	836.618	833.025	845.312	837.035	11.4559	11.492	11.9245	11.7766	1552.25		8.43622	8.60015	0.0915701	0.305148	0.239108
RNU6-9	444.47	489.334	224.787	365.82	55.999	55	28.98	45	13	12	12	12	5.82015	5.79442	4.88166	5.50779	1524.41		8.79594	8.57404	0.138734	-0.983528	-0.280952
MAZ	394.697	402.003	352.23	366.138	5903.91	5549.06	5791.12	5617.63	1543.4	1473.72	1530.35	1496.73	12.5276	12.4382	12.4998	12.4559	1515.07		8.6246	8.56517	0.0264613	-0.164229	-0.108356
NOP10	355.932	339.451	401.668	388.282	1393	1263	1769	1590	403.819	397.237	409.934	399.472	10.4445	10.3032	10.7891	10.6353	1485.33		8.47546	8.53657	-0.0683963	0.174404	0.125504
FUS	400.058	377.861	358.774	343.278	7054	6304	7046	6358	1819.34	1781.18	1827.99	1806.8	12.7843	12.6222	12.7827	12.6345	1479.97		8.64406	8.53135	-0.0823509	-0.157132	-0.22083
MRFAP1	375.371	380.249	367.573	341.785	7305	7238	7992	7103	2007.99	2032.24	2023.79	2027.33	12.8348	12.8215	12.9644	12.7943	1464.98		8.55217	8.51666	0.0186271	-0.0302839	-0.135228
SNHG6	447.343	364.419	303.702	346.435	1545	1318	1216	1337	356.361	386.134	372.682	376.483	10.5939	10.3647	10.2485	10.3853	1461.9		8.80524	8.51363	-0.295782	-0.558723	-0.368797
ATP5PF	381.999	343.379	378.521	352.218	2385	2178	2663	2410	644.21	677.186	654.84	667.485	11.2201	11.0891	11.3791	11.2351	1456.12		8.57743	8.50791	-0.153769	-0.0131991	-0.117102
SF3B2	348.766	360.961	323.584	343.785	10260.2	9930.26	10502.6	10482.2	3035.45	2937.14	3021.08	2974.41	13.3248	13.2777	13.3585	13.3557	1377.1		8.44612	8.42741	0.0495844	-0.108117	-0.020753
KRTCAP2	339.991	350.919	347.982	324.205	1348	1295	1543	1329	409.096	393.991	412.726	399.891	10.3971	10.3393	10.592	10.3767	1363.1		8.40935	8.41267	0.0456443	0.0335178	-0.0685877
CDKN2A	344.174	312.159	366.953	338.12	2674.4	2308.39	3185.17	2771.51	801.77	789.508	807.933	799.618	11.3853	11.173	11.6374	11.4367	1361.41		8.427	8.41088	-0.140857	0.0924561	-0.0256031
TRMT112	302.428	305.263	372.405	367.843	2195	2093	2981	2772	748.885	732.013	745.074	735.134	11.1003	11.0317	11.5418	11.437	1347.94		8.24045	8.39654	0.0134647	0.300284	0.282502
YARS	411.561	335.428	297.083	282.222	10321	7983	8136	7383	2587.55	2540.92	2549.1	2551.99	13.3334	12.9628	12.9902	12.8501	1326.29		8.68496	8.37318	-0.295103	-0.470241	-0.544278
HNRNPU	338.201	341.356	332.177	310.607	15932.3	16996.5	18052.5	16446.9	4860.79	5315.89	5058.48	5165.46	13.9597	14.053	14.1399	14.0056	1322.34		8.40174	8.36888	0.0133952	-0.0259297	-0.122792
SRSF2	451.091	339.228	274.293	255.687	5498.05	4236.17	4011.98	3532.17	1257.61	1333.23	1361.44	1347.62	12.4248	12.0487	11.9703	11.7865	1320.3		8.81728	8.36665	-0.411165	-0.717704	-0.819039
EEF1B2	408.946	356.012	255.032	278.698	2993.6	2700.33	2168.72	2286.58	755.32	809.799	791.518	800.365	11.5479	11.3992	11.083	11.1593	1298.69		8.67577	8.34284	-0.199985	-0.681232	-0.553205
PAICS	329.327	311.793	337.225	318.033	10196.3	10215.8	12151.7	11180.2	3194.6	3498.08	3354.06	3429.36	13.3158	13.3186	13.5689	13.4487	1296.38		8.36338	8.34027	-0.0789335	0.0341875	-0.0503463
BRD2	386.156	362.121	267.688	278.809	11727.3	10584.1	9087.8	8950.58	3133.56	3120.5	3159.97	3131.71	13.5176	13.3697	13.1498	13.1278	1294.77		8.59304	8.33848	-0.0927127	-0.528633	-0.469907
COX17	312.936	301.377	336.616	331.95	718	679	882	817	236.74	240.538	243.886	240.096	9.48884	9.40833	9.78545	9.67507	1282.88		8.28972	8.32517	-0.0542989	0.105238	0.0851013
GLA	321.252	295.69	341.217	323.929	4431	3980	5287	4782	1423.17	1437.04	1442.22	1440.11	12.1136	11.9587	12.3684	12.2235	1282.09		8.32756	8.32428	-0.119617	0.0869871	0.0119751
SFPQ	478.582	313.56	239.596	244.738	9257.14	6592.6	5808.24	5630.8	1995.83	2244.71	2256.41	2244.42	13.1764	12.6867	12.504	12.4593	1276.48		8.90262	8.31795	-0.610026	-0.998159	-0.967528
HNRNPF	354.636	345.457	287.733	287.032	7521	6973	6747	6359	2188.24	2155.01	2182.6	2161.2	12.8768	12.7677	12.7201	12.6347	1274.86		8.47019	8.31612	-0.0378312	-0.301609	-0.305127
SLC25A3	301.827	291.828	356.463	306.486	4012.92	3861.53	5329.49	4438.33	1371.84	1412.72	1391.63	1412.69	11.9706	11.9151	12.3799	12.116	1256.6		8.23758	8.29531	-0.0486024	0.240029	0.0220976
H1F0	485.693	322.497	201.661	244.931	10638	6854	4956	5702	2259.96	2269.04	2287.51	2271.02	13.377	12.7428	12.2751	12.4774	1254.78		8.9239	8.29322	-0.590759	-1.26811	-0.987671
ETFA	330.214	299.728	309.879	303.908	3362	3054.98	3576.05	3390.71	1050.52	1088.19	1074.15	1088.39	11.7153	11.5772	11.8044	11.7276	1243.73		8.36726	8.28046	-0.139746	-0.0916947	-0.119764
AK2	319.612	295.711	297.853	309.706	4614.6	3804.17	4166.7	4213.13	1489.75	1373.46	1302.1	1327.06	12.1721	11.8936	12.0249	12.0408	1222.88		8.32018	8.25607	-0.112132	-0.101721	-0.0454211
PSMD8	321.732	303.318	280.649	315.451	4571	3993	4408	4594	1465.95	1405.48	1461.95	1420.68	12.1585	11.9634	12.1061	12.1657	1221.15		8.32971	8.25402	-0.0850256	-0.197093	-0.0284438
EIF3M	332.32	279.969	297.705	302.167	3596.41	3310.63	3807.83	3804.14	1116.64	1262.48	1190.54	1228.13	11.8125	11.6931	11.8949	11.8935	1212.16		8.37643	8.24337	-0.247304	-0.158691	-0.137228
HDGF	299.445	290.448	311.892	292.252	6114.65	5591.39	7015.08	6177.35	2106.96	2055.3	2093.54	2061.96	12.5782	12.4491	12.7763	12.5929	1194.04		8.22615	8.22163	-0.0440117	0.0587566	-0.035076
CD63	283.046	272.379	321.41	300.614	2527	2274	3152	2774	921.192	891.334	912.81	900.188	11.3035	11.1513	11.6223	11.438	1177.45		8.14489	8.20145	-0.055421	0.183376	0.0868755
TUBA1C	266.369	291.765	317.595	274.475	4556.33	4690.04	6012.4	4866.43	1764.95	1716.2	1762.09	1729.6	12.1538	12.1955	12.5538	12.2488	1150.2		8.05728	8.16767	0.131381	0.25376	0.0432458
CLIC1	284.114	286.329	276.829	299.458	3333	3123	3589	3570	1210.44	1164.48	1206.74	1162.97	11.7028	11.6089	11.8096	11.8019	1146.73		8.15033	8.16331	0.0112023	-0.0374774	0.0758813
DDT	279.96	248.472	312.828	302.334	1193.88	988.588	1498.29	1333.37	440.012	424.777	445.802	430.23	10.222	9.94996	10.5496	10.3814	1143.6		8.12908	8.15936	-0.172137	0.160149	0.110923
VDAC2	322.801	285.805	277.783	256.328	4201	3919	4177	3736	1342.82	1463.96	1399.63	1421.83	12.0367	11.9365	12.0284	11.8675	1142.72		8.3345	8.15825	-0.175616	-0.216691	-0.332655
TOMM6	260.765	270.012	304.679	304.516	1865	1845	2441	2295	737.957	729.521	745.724	735.206	10.8653	10.8498	11.2536	11.1646	1139.97		8.02661	8.15478	0.0502696	0.224538	0.223765
RNA28SN1	250.209	274.669	317.959	296.994	7509.55	7620.95	10559.7	9140.91	3096.8	2962.26	3091.24	3002.46	12.8746	12.8958	13.3663	13.1582	1139.83		7.96699	8.1546	0.134564	0.345709	0.247301
XBP1	343.073	299.562	229.963	261.98	5223	4521	3949	4299	1570.85	1611.29	1598.39	1600.8	12.3508	12.1426	11.9475	12.07	1134.58		8.42237	8.14794	-0.195661	-0.57711	-0.38906
HMGB1	265.434	282.426	293.291	288.361	6312.36	6831.05	7920.55	7594.21	2453.79	2582.3	2513.68	2569.11	12.6241	12.738	12.9515	12.8908	1129.51		8.05221	8.14148	0.0895201	0.14398	0.119524
TARS	362.53	278.62	240.419	245.206	9362	7608	7251	7198	2664.57	2915.3	2807.26	2863.62	13.1927	12.8934	12.8241	12.8135	1126.77		8.50196	8.13798	-0.379804	-0.592551	-0.564103
RBM39	355.766	288.187	237.089	243.953	8404.22	7180.37	6421.65	6574.76	2437.45	2660.09	2521.09	2629.12	13.037	12.8099	12.6488	12.6828	1124.99		8.47478	8.1357	-0.303923	-0.585499	-0.544328
RPL26L1	290.944	268.158	273.84	290.254	1575	1433	1677	1684	558.564	570.531	570.019	565.978	10.6216	10.4853	10.7121	10.7181	1123.2		8.1846	8.13339	-0.117655	-0.0874097	-0.00342409
PSMC3	303.19	272.801	262.713	279.302	4733	3960	4517	4495	1610.74	1549.79	1600.37	1569.97	12.2087	11.9515	12.1413	12.1343	1118.01		8.24408	8.12671	-0.152373	-0.206731	-0.118396
HSD17B10	290.901	254.517	280.956	290.285	2511	2030	2686	2562	890.643	851.537	889.858	860.976	11.2943	10.9876	11.3915	11.3233	1116.66		8.18438	8.12497	-0.192768	-0.0501835	-0.00305894
SDHB	291.819	282.321	270.431	267.066	2836	2749	2994	2832	1002.75	1039.57	1030.5	1034.45	11.4699	11.425	11.5481	11.4679	1111.64		8.18893	8.11847	-0.0477361	-0.109816	-0.127879
PSMA1	295.838	255.278	289.036	271.045	3034	2800	3470	3196	1058.19	1171.03	1117.45	1150.27	11.5672	11.4515	11.7609	11.6423	1111.2		8.20866	8.1179	-0.212737	-0.0335533	-0.126271
SNORA70	309.545	320.291	234.914	246.203	63	60	53	53	21	20	21	21	5.98868	5.91886	5.74147	5.74147	1110.95		8.274	8.11758	0.0492377	-0.398012	-0.330301
EBNA1BP2	299.807	276.984	258.15	254.195	3601	3177	3441	3204	1239.32	1224.58	1240.7	1229.59	11.8144	11.6337	11.7488	11.6459	1089.14		8.22789	8.08897	-0.114234	-0.215824	-0.238098
PCMT1	293.623	265.734	268.165	259.643	3190	3079	3427	3220	1120.99	1237.05	1189.5	1209.8	11.6396	11.5885	11.7429	11.6531	1087.17		8.19782	8.08636	-0.143983	-0.130843	-0.177436
TKT	278.946	248.916	281.57	272.03	6576	5434	7336	6575	2432.45	2330.72	2425.08	2357.84	12.6831	12.4079	12.8409	12.6829	1081.46		8.12384	8.07877	-0.164324	0.01351	-0.0362169
DBI	243.869	238.466	314.108	275.077	1172	1165	1747	1454	495.876	521.582	517.686	515.64	10.1954	10.1867	10.7711	10.5063	1071.52		7.92996	8.06544	-0.0323189	0.365157	0.173733
DDOST	275.235	260.915	268.522	264.204	5849.56	5241.96	6323.66	5862.14	2192.92	2144.96	2192	2164.48	12.5142	12.356	12.6267	12.5173	1068.88		8.10452	8.06188	-0.0770816	-0.0356199	-0.0590088
RPLP0	272.887	238.587	285.846	267.903	3292.18	2677.07	3809.21	3327.24	1244.81	1197.94	1240.38	1211.56	11.685	11.3867	11.8955	11.7003	1065.22		8.09216	8.05694	-0.193793	0.0669312	-0.026594
PSMG1	293.186	256.177	249.108	265.928	2326.88	2194.03	2324.67	2420.5	818.903	914.381	868.617	887.928	11.1845	11.0997	11.1831	11.2414	1064.4		8.19567	8.05582	-0.194677	-0.235047	-0.140781
NT5C3B	280.391	256.444	276.186	250.557	3668.04	3220	4034	3463.32	1349.81	1340.56	1359.53	1348.41	11.841	11.6531	11.9782	11.7581	1063.58		8.1313	8.05471	-0.128795	-0.021802	-0.162304
HAX1	281.052	235.146	253.334	274.975	3142.5	2448.99	3132.49	3169.23	1153.7	1111.92	1150.93	1124.34	11.6179	11.2583	11.6133	11.6301	1044.51		8.13469	8.02861	-0.257279	-0.149795	-0.0315341
HNRNPA3	255.881	246.632	280.243	259.465	8622	8788	11249	10109	3476.74	3804.21	3736.22	3800.71	13.0739	13.1014	13.4576	13.3034	1042.22		7.99933	8.02545	-0.0531093	0.131206	0.020071
DYNLRB1	255.173	241.444	272.802	258.98	1491	1347	1792	1587	602.901	595.629	611.425	597.788	10.5425	10.3961	10.8078	10.6325	1028.4		7.99533	8.00618	-0.079788	0.0963804	0.0213665
PRDX5	253.745	226.677	276.704	259.058	1617.87	1342.7	1959.21	1703.15	657.883	632.407	659.05	641.346	10.6603	10.3915	10.9364	10.7344	1016.18		7.98724	7.98895	-0.162741	0.124963	0.0298978
RPL10A	399.575	282.551	141.202	192.489	3257.42	2187.99	1285.82	1651.55	841.159	826.747	847.605	836.995	11.6697	11.0957	10.329	10.69	1015.82		8.64232	7.98842	-0.499953	-1.50071	-1.05369
U2AF2	272.637	275.907	236.064	227.96	8069	7598	7693	6996	3053.77	2940.09	3033.33	2993.84	12.9783	12.8915	12.9094	12.7724	1012.57		8.09084	7.9838	0.0172021	-0.207806	-0.258203
SUMO1	259.77	236.741	267.893	241.119	2045	2025.97	2492.99	2171.98	812.281	913.657	866.187	878.743	10.9982	10.9848	11.2839	11.0851	1005.52		8.02109	7.97373	-0.133928	0.0444193	-0.107491
NOL7	263.881	232.589	245.345	254.475	1714.29	1617.22	1885.68	1885.58	670.312	742.341	715.394	722.83	10.7438	10.6597	10.8813	10.8812	996.29		8.04375	7.96042	-0.182106	-0.105081	-0.0523687
HDAC2	262.869	243.4	244.04	242.77	4094.58	4206	4602.61	4423.32	1607.21	1844.9	1755.48	1777.42	11.9997	12.0384	12.1684	12.1111	993.079		8.0382	7.95576	-0.111014	-0.107223	-0.114751
HNRNPL	281.815	264.662	218.156	219.27	4881.4	4361.34	4362.94	4070.98	1787.24	1759.35	1861.5	1811.15	12.2532	12.0907	12.0912	11.9913	983.904		8.13861	7.94237	-0.0905977	-0.369387	-0.36204
SNORA67	253.264	299.955	224.236	199.538	54	59	53	45	22	21	22	22	5.76818	5.89482	5.74147	5.50779	976.994		7.9845	7.93221	0.244107	-0.17562	-0.343976
RN7SL1	239.378	231.848	286.225	198.69	325.085	297.101	435.849	288.487	140.125	136.812	141.736	141.64	8.34689	8.21724	8.76934	8.17486	956.141		7.90315	7.90108	-0.0461162	0.257856	-0.268772
HNRNPR	232.558	233.782	237.605	232.922	5062.96	5174.4	5866.94	5578.92	2246.34	2363.06	2298.32	2336.55	12.3059	12.3373	12.5185	12.4459	936.866		7.86144	7.8717	0.00757303	0.0309755	0.00226003
TRA2B	292.226	236.393	195.079	209.237	4918.43	4030.46	3701.75	3844.36	1736.64	1820.31	1766.24	1792.35	12.2641	11.9769	11.8542	11.9087	932.935		8.19094	7.86563	-0.3059	-0.583024	-0.481948
ITGB3BP	222.014	231.566	217.697	255.74	1185	1323	1319	1509	550.732	609.972	563.956	575.609	10.2113	10.3701	10.3658	10.5599	927.016		7.79451	7.85645	0.0607731	-0.0283275	0.204027
CSTB	219.153	206.149	270.35	225.928	1696	1537	2335	1851	798.511	796.008	803.92	799.231	10.7283	10.5864	11.1895	10.8545	921.58		7.77579	7.84797	-0.0882512	0.302894	0.0439275
MYDGF	238.581	235.602	215.024	229.663	2121	1951	2114	2113	917.29	884.101	915.107	897.52	11.0509	10.9304	11.0461	11.0454	918.87		7.89834	7.84372	-0.0181271	-0.149986	-0.0549598
PSMC1	238.018	216.897	231.96	230.924	3946.85	3624.94	4342.63	4176.07	1710.97	1784.31	1742.58	1764.15	11.9467	11.8239	12.0845	12.0281	917.8		7.89493	7.84204	-0.134059	-0.0371926	-0.0436515
EIF3E	225.727	242.945	190.452	254.311	2766.79	3396.61	2830.78	3727.86	1264.72	1492.66	1383.49	1429.98	11.4343	11.7301	11.4672	11.8643	913.435		7.81844	7.83516	0.106051	-0.245155	0.172015
TSPAN3	223.729	222.054	240.856	226.488	2822.79	2796.61	3416.65	3106.24	1301.84	1344.61	1320.37	1337.91	11.4632	11.4497	11.7386	11.6012	913.127		7.80561	7.83467	-0.01084	0.10642	0.0176858
SNHG7	243.963	226.936	209.056	232.457	1646.18	1436	1577	1634	696.232	675.577	702.137	685.719	10.6853	10.4883	10.6234	10.6746	912.412		7.93052	7.83354	-0.104379	-0.222773	-0.0697022
GPATCH4	220.502	219.226	220.974	245.509	4785	4552	5362	5619	2239.09	2216.84	2258.6	2232.69	12.2245	12.1524	12.3887	12.4562	906.211		7.78464	7.8237	-0.00836739	0.00308763	0.154986
HNRNPH3	247.776	225.886	222.193	209.789	4063	3771	4209	3832	1691.96	1782.34	1763.2	1781.88	11.9885	11.8809	12.0394	11.9041	905.644		7.95289	7.8228	-0.133441	-0.157226	-0.240098
SNHG17	322.76	254.452	146.463	181.898	3253	2289	1573	1809	1039.94	960.425	999.66	970.168	11.6678	11.1608	10.6198	10.8214	905.573		8.33432	7.82269	-0.343066	-1.13992	-0.82733
KARS	234.078	209.64	225.947	220.974	4862	4313	5292	4958	2143.17	2196.49	2180.04	2188.78	12.2475	12.0746	12.3697	12.2757	890.639		7.87085	7.7987	-0.15908	-0.0510042	-0.0831163
SF3B1	242.234	207.596	211.986	220.993	9827	9014	10053	10303	4185.89	4635.79	4414.09	4548.01	13.2626	13.138	13.2954	13.3308	882.809		7.92026	7.78596	-0.222626	-0.192431	-0.1324
H2AFY	236.587	212.005	227.257	206.123	4321.56	3771.18	4610.19	4043.38	1884.74	1899.13	1888.23	1913.62	12.0775	11.881	12.1708	11.9815	881.972		7.88623	7.78459	-0.158277	-0.0580488	-0.198869
EIF2S2	243.341	212.194	212.549	203.884	3352.56	3062.2	3391.45	3158.26	1421.56	1540.72	1485.18	1511.12	11.7113	11.5806	11.7279	11.6251	871.968		7.92683	7.76813	-0.197593	-0.195184	-0.255226
HNRNPDL	215.622	216.457	221.202	204.641	6142	6474	7252	6529	2939.13	3193.19	3051.56	3112.36	12.5846	12.6606	12.8243	12.6728	857.922		7.75236	7.7447	0.00557658	0.0368582	-0.0754063
PSMD6	237.859	202.069	203.846	207.397	2823	2585	2830	2819	1224.6	1365.8	1292.22	1325.96	11.4633	11.3362	11.4668	11.4612	851.17		7.89396	7.7333	-0.235264	-0.22263	-0.197716
TAF1D	314.446	246.69	130.969	157.1	3665.84	3164.11	1820.3	2128.74	1202.9	1369.38	1293.68	1321.85	11.8401	11.6278	10.8304	11.0561	849.205		8.29667	7.72997	-0.350111	-1.26358	-1.00113
PRPS1	207.56	195.85	222.84	219.147	4466	4207	5438	5147	2220.13	2293.36	2271.43	2291.16	12.1249	12.0387	12.409	12.3297	845.397		7.69738	7.72349	-0.0837732	0.102484	0.0783742
CD81	198.813	203.528	242.371	199.755	2490	2375	3352	2586	1292.28	1245.84	1287.29	1262.89	11.2822	11.214	11.711	11.3368	844.466		7.63527	7.7219	0.0338157	0.285804	0.00682162
LINC01578	287.71	210.863	151.067	188.4	1735	1360	1025	1261	622.225	688.594	631.551	652.935	10.7611	10.4099	10.0021	10.3009	838.039		8.16847	7.71087	-0.448309	-0.929428	-0.610813
LUC7L3	248.745	220.177	184.682	184.199	4225.86	4041.59	3814.57	3711.17	1752.92	1959.77	1922.54	1965.44	12.0452	11.9809	11.8975	11.8579	837.803		7.95852	7.71047	-0.176007	-0.429627	-0.4334
SMIM26	216.656	194.664	205.46	208.881	714	672	796	773	340.04	368.56	360.61	361.009	9.48079	9.39339	9.63753	9.59526	825.661		7.75926	7.68941	-0.154423	-0.0765469	-0.0527281
PRKCSH	209.731	214.023	210.092	187.823	4169	3962	4605	3879	2051.02	1976.41	2040.2	2014.69	12.0257	11.9522	12.1691	11.9217	821.669		7.7124	7.68241	0.0292238	0.00247838	-0.15917
RNA5S1	109.63	220.645	389.617	85.358	17	31	66.974	14	16	15	16	16	4.12928	4.97728	6.07626	3.85798	805.25		6.7765	7.65329	1.00908	1.82941	-0.361049
RNASEK	194.969	195.195	229.287	185.795	1235.65	1158.02	1620.88	1221.19	653.934	633.39	657.997	641.192	10.2716	10.1781	10.663	10.2547	805.246		7.6071	7.65329	0.00167384	0.233914	-0.0695334
MRPL39	226.069	190.646	195.113	189.667	2004	1906	2100	2006	914.659	1067.38	1001.81	1031.75	10.969	10.8967	11.0365	10.9705	801.494		7.82062	7.64655	-0.245868	-0.212452	-0.253295
MORF4L1	188.143	194.125	230.342	186.607	2591.02	2844.63	3698.33	2929.63	1420.97	1564.47	1494.47	1531.52	11.3396	11.4743	11.8529	11.5167	799.217		7.55569	7.64244	0.0451562	0.291943	-0.011831
HM13	219.519	196.178	180.982	189.712	3355.13	2781.31	3050.97	2979.98	1577.03	1513.64	1569.12	1532.33	11.7124	11.4418	11.5753	11.5413	786.392		7.7782	7.6191	-0.162178	-0.278498	-0.21053
UBA2	211.02	180.957	195.305	190.87	4351.79	4015.97	4686.99	4530.72	2127.88	2369.4	2233.75	2315.61	12.0876	11.9717	12.1946	12.1457	778.153		7.72124	7.60391	-0.22173	-0.111651	-0.144788
RNASEH2A	200.692	180.958	194.438	200.85	2135	1784	2288	2193	1097.67	1052.54	1095.29	1065.13	11.0604	10.8013	11.1602	11.099	776.938		7.64884	7.60166	-0.149325	-0.0456718	0.0011342
NDUFS5	185.773	162.74	227.02	198.839	805.716	684.1	1115.49	919.5	447.508	448.797	457.356	451.114	9.65502	9.41912	10.1241	9.84549	774.372		7.5374	7.59688	-0.190975	0.289274	0.0980592
NGRN	214.668	194.313	180.371	181.038	3270	2791	3050	2900	1571.75	1533.49	1573.93	1562.66	11.6753	11.4468	11.5748	11.5021	770.391		7.74596	7.58945	-0.143721	-0.251138	-0.245814
HDLBP	206.138	190.947	189.275	181.17	9917.31	8713.15	10098.5	9087.4	4964.07	4871.77	4966.11	4893.16	13.2758	13.0891	13.3019	13.1497	767.529		7.68747	7.58408	-0.11044	-0.123131	-0.186268
RAD51C	240.88	179.41	169.178	176.956	2207.83	1794.17	1791.69	1820.58	945.729	1067.68	985.759	1003.64	11.1087	10.8095	10.8075	10.8306	766.424		7.91217	7.582	-0.425055	-0.509769	-0.444918
MYL12B	216.109	193.473	175.034	174.523	1777.66	1650	1671	1614	848.751	910.517	888.603	902.168	10.7962	10.6887	10.7069	10.6569	759.138		7.75561	7.56822	-0.159626	-0.304124	-0.308341
EMD	200.855	185.38	189.473	179.026	2424	2069	2510	2207	1245.24	1191.58	1233.05	1202.6	11.2435	11.0151	11.2938	11.1082	754.733		7.65001	7.55982	-0.115666	-0.0841601	-0.165984
TMEM126B	199.195	186.324	169.396	196.328	1282	1271	1198.15	1390	664.068	728.282	658.359	690.666	10.3247	10.3123	10.2272	10.4414	751.243		7.63804	7.55314	-0.0963625	-0.23378	-0.0209117
MRPL38	210.326	190.407	167.422	176.842	2710	2290	2386	2375	1329.47	1284.04	1326.51	1310.13	11.4043	11.1614	11.2207	11.214	744.998		7.71648	7.54109	-0.143543	-0.329136	-0.250164
PQBP1	203.501	180.94	179.596	177.947	1756	1439	1747	1618	890.347	849.083	905.417	887.002	10.7785	10.4914	10.7711	10.6604	741.984		7.66889	7.53525	-0.169528	-0.180281	-0.193592
UCHL3	195.868	176.283	187.251	180.661	1357	1320	1524	1448	714.856	799.445	757.555	781.88	10.4067	10.3669	10.5741	10.5003	740.062		7.61374	7.5315	-0.151991	-0.0649097	-0.116595
SNHG9	207.922	192.456	175.173	163.967	161	137	151	133	79.897	76	80.235	79.128	7.33539	7.10329	7.24317	7.0607	739.517		7.6999	7.53044	-0.111512	-0.247262	-0.342637
CSNK2B	198.751	192.482	183.896	162.735	2038	1848	2091	1729	1058.03	1025.03	1058.36	1036.45	10.9933	10.8521	11.0303	10.7561	737.864		7.63482	7.52721	-0.0462439	-0.112073	-0.288435
CIRBP	225.358	185.002	156.736	169.078	2555.96	1999.47	2012.02	2024.65	1170.26	1153.89	1194.86	1168.15	11.3199	10.9658	10.9748	10.9838	736.174		7.81607	7.5239	-0.284676	-0.523882	-0.414527
BCLAF1	233.76	198.401	138.399	161.771	8808.51	8124	6135.55	7076	3888.07	4371.7	4126.4	4267.02	13.1048	12.9881	12.5831	12.7888	732.331		7.86889	7.51635	-0.236612	-0.756191	-0.531081
SNHG12	312.508	214.487	91.5369	113.648	1825	1205	665.001	740.147	602.564	599.805	676.205	635.32	10.8341	10.2354	9.3783	9.53264	732.18		8.28775	7.51605	-0.543005	-1.77147	-1.45932
SNORA64	157.229	236.004	190.813	146.328	32	42	41	30	21	19	20	20	5.02237	5.40939	5.37504	4.93074	730.374		7.29672	7.51249	0.585945	0.279288	-0.103661
RBM4	243.25	175.426	151.445	160.011	3573.27	2305.22	2431.04	2399.4	1515.71	1402.95	1494.13	1462.81	11.8032	11.171	11.2477	11.2288	730.132		7.92629	7.51201	-0.471577	-0.68364	-0.604269
RNF138	209.026	189.137	159.274	170.956	2338	2149	1962	2050	1154.1	1213.07	1146.59	1169.78	11.1914	11.0698	10.9385	11.0018	728.393		7.70754	7.50857	-0.144255	-0.392174	-0.290054
ATRAID	185.022	164.732	179.02	197.697	1715	1449	1839	1903	956.407	939.106	956.168	939.018	10.7444	10.5013	10.8451	10.8944	726.471		7.53155	7.50476	-0.167576	-0.0475794	0.0955972
IARS	217.015	170.019	175.146	163.807	9619	7834	8946	8157	4573.42	4919.36	4754.26	4857.74	13.2317	12.9356	13.1271	12.9939	725.987		7.76165	7.5038	-0.352098	-0.309243	-0.405802
NDUFB11	172.809	175.232	188.976	187.372	1694	1595	2052	1895	1011.46	971.789	1010.71	986.601	10.7266	10.6398	11.0032	10.8884	724.388		7.43303	7.50062	0.0200902	0.129026	0.116729
MEA1	185.257	178.617	173.354	185.436	1833.39	1641.29	1895.17	1891.46	1021.13	981.043	1017.58	995.036	10.8407	10.6811	10.8885	10.8857	722.664		7.53338	7.49718	-0.0526564	-0.095801	0.00139849
BZW1	199.391	183.053	178.592	159.85	4194	4197.61	4427.72	3846.89	2170.32	2448.22	2307.65	2347.64	12.0343	12.0355	12.1125	11.9097	720.887		7.63946	7.49363	-0.123345	-0.158936	-0.318881
POLD2	191.918	163.983	183.146	178.389	3073	2437	3227	2964	1652.14	1586.65	1640.04	1620.86	11.5857	11.2512	11.6562	11.5336	717.437		7.58435	7.48671	-0.22695	-0.0674968	-0.105463
SLC25A39	159.338	179.28	200.523	175.276	2423.29	2560.17	3313.41	2759.7	1569.23	1524.62	1538.03	1535.95	11.243	11.3223	11.6943	11.4306	714.416		7.31595	7.48062	0.170123	0.331678	0.137537
DMKN	200.592	191.663	160.388	159.524	1620.37	1384.93	1345.07	1277.65	833.493	771.459	780.593	781.312	10.6626	10.4361	10.394	10.3198	712.167		7.64812	7.47607	-0.0656938	-0.3227	-0.330495
METTL5	184.508	154.859	172.517	194.919	1019.04	939.254	1142.91	1243.28	569.873	647.545	616.641	622.232	9.9937	9.87614	10.1591	10.2805	706.804		7.52754	7.46517	-0.252725	-0.0969419	0.0791906
MRPL55	190.118	170.043	183.115	159.462	965.343	816.884	1020.03	818.601	523.915	512.893	518.493	500.786	9.91564	9.67487	9.99511	9.6779	702.737		7.57075	7.45684	-0.161	-0.054145	-0.253687
ZNF207	212.314	180.838	151.954	156.228	4423	3836.72	3652.63	3623.77	2149.51	2265.14	2237.42	2262.76	12.111	11.9058	11.8349	11.8235	701.334		7.73006	7.45396	-0.2315	-0.482567	-0.442549
SLMO2-ATP5E	183.108	157.077	183.822	176.192	1529.59	1363.47	1774.58	1651.59	861.922	926.736	898.567	914.437	10.5794	10.4136	10.7937	10.6901	700.199		7.51655	7.45162	-0.221228	0.00561331	-0.0555521
GUK1	177.104	168.009	182.599	170.482	1370.54	1221.32	1569.54	1389.24	798.482	776.108	800.068	794.941	10.4211	10.2548	10.6166	10.4406	698.194		7.46846	7.44749	-0.076062	0.0440794	-0.0549815
C11orf98	162.115	157.458	190.054	185.765	858.314	775.74	1116.2	1021.65	546.291	525.988	546.662	536.507	9.7462	9.60036	10.125	9.99739	695.392		7.34088	7.44168	-0.0420537	0.229392	0.196455
MRPL33	166.874	158.32	188.089	180.56	365.657	386.431	504.859	464.533	226.092	260.592	249.839	250.975	8.51632	8.59593	8.98116	8.86119	693.843		7.38262	7.43847	-0.0759207	0.172649	0.113719
DDB1	180.614	175.973	169.311	165.07	8415	7645	8658	7933	4807.33	4638.27	4759.76	4688.2	13.0388	12.9004	13.0799	12.9537	690.968		7.49677	7.43247	-0.0375602	-0.0932347	-0.129837
MTCH1	185.829	169.314	164.638	170.98	3489	2970	3450	3334	1937.27	1872.78	1950.48	1902.2	11.7688	11.5365	11.7526	11.7033	690.761		7.53783	7.43204	-0.134271	-0.174678	-0.120147
FARSB	198.236	170.514	158.759	163.195	3656.45	3423.42	3351.04	3404.24	1903.18	2143.51	1964.69	2034.93	11.8364	11.7414	11.7106	11.7333	690.703		7.63107	7.43192	-0.217329	-0.320381	-0.280621
MRPL28	153.114	159.96	189.582	186.903	1425.5	1386.46	1955.58	1806.63	960.625	925.379	960.133	942.953	10.4778	10.4377	10.9337	10.8195	689.558		7.25846	7.42953	0.0631053	0.308217	0.287682
CBS	180.626	156.744	187.683	159.984	4432.75	3590.27	5072.53	4123.97	2532.18	2445.46	2515.67	2514.64	12.1142	11.8101	12.3086	12.01	685.036		7.49686	7.42004	-0.204598	0.0552908	-0.175079
ACTR2	176.4	165.045	173.769	168.297	4699	4728	5407	5149	2748.59	3058.44	2896.26	2984.57	12.1983	12.2072	12.4007	12.3302	683.51		7.4627	7.41682	-0.0959885	-0.0216787	-0.0678343
PABPN1	179.201	180.41	165.386	158.436	2801.82	2723.34	2900.42	2616.46	1613.26	1611.63	1632.36	1611	11.4524	11.4114	11.5023	11.3537	683.433		7.48543	7.41666	0.00970497	-0.11574	-0.177673
DDX3X	167.209	174.145	174.77	161.116	6596.6	7153.61	7886.64	7076.2	4070.64	4385.7	4200.28	4284.46	12.6876	12.8046	12.9453	12.7889	677.24		7.38551	7.40352	0.058633	0.063805	-0.0535492
PPP2R1A	169.482	180.706	169.467	155.206	4030.07	4000.88	4445.19	3823.91	2453.53	2363.77	2441.52	2403.45	11.9768	11.9663	12.1182	11.901	674.861		7.40499	7.39845	0.092517	-0.000130637	-0.126949
DHX9	201.972	154.271	157.572	149.695	9177.95	7265.8	8235.73	7614.08	4688.74	5028.32	4864.93	4961.88	13.164	12.827	13.0078	12.8945	663.51		7.65801	7.37397	-0.388689	-0.358147	-0.43213
UBE2D3	174.815	182.99	144.753	158.343	3482.72	3839.59	3296.74	3497.37	2055.61	2240.18	2119.87	2154.67	11.7662	11.9069	11.687	11.7723	660.901		7.44969	7.36829	0.0659334	-0.272236	-0.142781
SRI	175.468	150.47	171.953	160.636	1570	1435	1737	1636	923.219	1018.18	940.25	993.518	10.617	10.4873	10.7628	10.6764	658.527		7.45506	7.3631	-0.221731	-0.0291922	-0.127407
VPS29	183.54	152.99	160.76	159.427	1126.59	999.924	1161.16	1114.98	633.342	697.796	672.305	682.248	10.1384	9.9664	10.182	10.1234	656.716		7.51995	7.35913	-0.262656	-0.191183	-0.203197
HIST1H2BK	196.036	181.034	143.235	136.124	1279.56	1162	1078.91	989.916	673.485	685.282	701.118	709.416	10.322	10.183	10.076	9.95189	656.429		7.61498	7.3585	-0.114856	-0.452737	-0.526201
CACYBP	172.778	148.9	167.231	164.594	2178.61	2057.65	2506.11	2371.01	1301.04	1475.37	1394.88	1405.25	11.0895	11.0071	11.2915	11.2116	653.503		7.43278	7.35205	-0.214581	-0.0470844	-0.0700075
ACLY	181.345	159.986	158.707	153.262	7996.21	6720.03	7760.16	7070.47	4549.67	4484.48	4551.21	4500.39	12.9652	12.7144	12.922	12.7877	653.301		7.5026	7.3516	-0.18079	-0.192371	-0.242741
PMF1	161.111	162.206	165.283	159.556	1651.75	1553.04	1876.54	1697.4	1057.85	1022.21	1056.78	1037.79	10.6902	10.6013	10.8742	10.7295	648.155		7.33191	7.34019	0.00977524	0.0368852	-0.0139896
XIST	114.01	161.287	146.059	223.222	18879	27857	27777	41401	17086	18439.9	17701.5	18093	14.2045	14.7658	14.7616	15.3374	644.578		6.83301	7.33221	0.500478	0.357393	0.969324
THOC3	173.483	168.419	151.58	149.453	2566.51	2385.97	2495.46	2330.06	1526.47	1512.51	1532.37	1520.89	11.3259	11.2207	11.2854	11.1865	642.934		7.43865	7.32853	-0.0427414	-0.194717	-0.215102
HSPH1	171.803	147.014	153.658	169.794	4673.88	4416.05	4967.1	5360.75	2807.05	3206.99	3008.85	3079.92	12.1906	12.1087	12.2783	12.3884	642.27		7.42461	7.32704	-0.224797	-0.161031	-0.0169668
EIF2A	171.643	151.48	159.367	159.384	3021.19	2953.53	3341	3269.31	1816.16	2081.67	1951.34	2001.01	11.5611	11.5285	11.7063	11.675	641.872		7.42326	7.32614	-0.180284	-0.107057	-0.106904
PIN1	164.877	149.203	161.783	163.468	1430	1205	1555	1475	894.909	862.25	894.644	880.227	10.4823	10.2354	10.6032	10.527	639.331		7.36524	7.32042	-0.144108	-0.0273247	-0.0123769
LAGE3	143.514	159.649	175.822	159.393	810	836	1116	928	582.36	559.068	590.804	567.956	9.66267	9.70822	10.1248	9.85876	638.378		7.16505	7.31827	0.153705	0.29292	0.151394
DPM1	174.574	155.653	151.459	154.732	1137	1092	1179	1160	672.023	749.011	724.554	731.33	10.1517	10.0934	10.204	10.1805	636.418		7.44769	7.31383	-0.165498	-0.204904	-0.174061
NAP1L1	144.632	164.493	163.061	164.09	2602.75	3197.63	3292.18	3309.13	1856.82	2075.41	1879.26	1967.29	11.3461	11.643	11.685	11.6925	636.276		7.17624	7.31351	0.185641	0.173023	0.182097
MAP2K2	167.812	152.443	170.426	145.42	2203	1859	2471	1974	1354.55	1301.95	1349.55	1324.22	11.1056	10.8607	11.2712	10.9473	636.101		7.3907	7.31311	-0.138572	0.022304	-0.20662
DUS1L	168.945	161.437	157.831	146.34	2640.75	2357.78	2746.95	2411.36	1612.81	1559.29	1619.99	1607.45	11.367	11.2035	11.4239	11.2359	634.551		7.40041	7.30959	-0.0655853	-0.0981763	-0.207232
GLUL	161.755	160.511	160.849	151.353	5017.15	4853.83	5564.91	4999.9	3200.38	3228.53	3220.27	3222.6	12.2928	12.2451	12.4423	12.2878	634.469		7.33767	7.3094	-0.0111401	-0.00810084	-0.0958918
ADRM1	189.043	175.814	130.146	139.141	2321.35	2008.53	1775.99	1778.82	1267.02	1219.69	1270.17	1247.13	11.1811	10.9723	10.7948	10.7971	634.144		7.56257	7.30867	-0.104663	-0.53858	-0.442169
UXT	153.651	150.573	168.977	159.817	716.964	658.879	879.526	774.533	481.464	467.177	484.48	472.773	9.48676	9.36496	9.7814	9.59811	633.018		7.26351	7.3061	-0.0291884	0.137169	0.0567687
OCIAD1	178.584	157.949	150.273	143.505	1818	1720	1810	1698	1050.4	1162.61	1121.12	1154.27	10.8285	10.7486	10.8222	10.73	630.31		7.48046	7.29992	-0.177143	-0.249019	-0.315506
TPGS2	163.114	156.739	162.992	145.359	2647.74	2332.85	2878.49	2452.74	1674.89	1589.03	1643.81	1646.07	11.3708	11.1882	11.4913	11.2605	628.204		7.34973	7.29509	-0.0575104	-0.00107587	-0.166262
CBWD5	182.403	156.197	136.852	149.901	1611.85	1306.75	1148.86	1164.45	911.79	893.186	781.39	757.793	10.6549	10.3523	10.1666	10.186	625.354		7.51098	7.28853	-0.223756	-0.414505	-0.283113
NDUFA2	137.216	131.668	182.941	172.923	838	766	1248	1111	630.145	621.117	634.975	626.756	9.71167	9.58214	10.286	10.1183	624.748		7.10031	7.28713	-0.0595484	0.414929	0.333677
IPO5	157.151	144.631	163.694	159.22	8176.77	8046.83	9922	9493.8	5368.66	5940.02	5641.83	5816.74	12.9974	12.9743	13.2765	13.2128	624.695		7.29601	7.28701	-0.119778	0.0588475	0.0188663
UPF3B	182.182	157.926	139.38	143.79	3438	3150	3053	3059	1947.17	2129.52	2038.82	2075.33	11.7476	11.6214	11.5762	11.5791	623.278		7.50924	7.28373	-0.206132	-0.386355	-0.341419
NPM3	158.695	146.815	163.794	152.111	1231	1058	1410	1213	800.381	769.378	801.262	777.924	10.2662	10.0478	10.462	10.245	621.414		7.31011	7.27941	-0.112258	0.0456255	-0.0611347
HAT1	175.527	126.973	151.507	166.753	2054.97	1698.65	2157.67	2328.95	1207.99	1428.29	1325.58	1362.45	11.0053	10.7306	11.0756	11.1858	620.761		7.45555	7.27789	-0.467169	-0.212303	-0.0739776
NTMT1	187.591	156.243	136.756	139.887	2310.57	1709.75	1750.15	1734.82	1270.89	1168.3	1191.2	1209.8	11.1743	10.74	10.7737	10.761	620.477		7.55145	7.27723	-0.263802	-0.455993	-0.423328
SMN1	176.136	144.908	133.455	165.857	2101.75	1880.81	1867.2	2263.23	1231.22	1385.72	1302.29	1331.17	11.0377	10.8775	10.867	11.1445	620.356		7.46055	7.27695	-0.281559	-0.400334	-0.0867522
PPIE	178.242	165.447	127.029	148.124	2289	2043.97	1832.23	2072	1325.07	1318.98	1342.54	1364.58	11.1608	10.9975	10.8398	11.0172	618.843		7.47769	7.27343	-0.10747	-0.488677	-0.267031
EFTUD2	150.876	143.012	162.574	161.515	5687.25	5078.53	6799.81	6323.18	3889.4	3791.31	3893.13	3819.08	12.4736	12.3103	12.7314	12.6265	617.977		7.23722	7.27141	-0.077231	0.107729	0.0983024
GPS1	154.298	144.863	167.304	150.9	2737.16	2391.64	3249.28	2784	1830.38	1762.64	1807.73	1799.77	11.4187	11.2241	11.6661	11.4432	617.365		7.26958	7.26998	-0.0910319	0.11675	-0.0321351
ANAPC11	151.039	140.454	169.084	156.552	1178	1038	1461	1282	804.743	789.02	804.267	798.852	10.2027	10.0203	10.5132	10.3247	617.129		7.23878	7.26943	-0.104829	0.162818	0.0517147
C19orf48	158	132.42	151.035	169.846	2420.93	1901.01	2542.18	2735.01	1580.98	1532.69	1566.68	1570.87	11.2416	10.8929	11.3121	11.4176	611.301		7.30378	7.25574	-0.254802	-0.0650447	0.1043
PPP1R15A	179.65	183.56	100.39	145.201	4059	3858	2504	3390	2331.28	2243.93	2321.66	2277.55	11.9871	11.9138	11.2903	11.7273	608.8		7.48904	7.24982	0.0310619	-0.839578	-0.307139
TMEM106C	146.062	138.97	161.603	157.114	2081.1	1947.26	2591.7	2403.22	1470.14	1495.98	1492.75	1492.16	11.0235	10.9276	11.34	11.2311	603.749		7.19043	7.23781	-0.0718038	0.14588	0.105237
NME2	138.683	152.226	156.38	156.385	746.852	781.146	945.367	885.764	555.665	547.858	562.693	552.533	9.54564	9.61037	9.88549	9.79159	603.675		7.11565	7.23763	0.134422	0.173269	0.173315
STT3A	152.934	144.987	150.374	146.058	4187.64	3947.27	4667.59	4361.96	2825.31	2906.64	2889.18	2913.36	12.0321	11.9468	12.1886	12.0909	594.353		7.25677	7.21518	-0.076989	-0.0243631	-0.0663752
DCTN2	179.297	145.195	132.5	135.798	3508	2662	2955	2804	2018.77	1957.4	2075.84	2014.29	11.7766	11.3786	11.5292	11.4535	592.79		7.48621	7.21138	-0.30436	-0.436362	-0.400896
LAMTOR2	145.964	149.719	161.532	135.544	794.401	757.406	979.118	761.498	561.559	540.102	564.197	548.057	9.63463	9.56588	9.93608	9.57364	592.759		7.18947	7.2113	0.036644	0.146202	-0.106855
RSRC2	204.393	162.094	102.396	116.625	3689.54	3074.85	2136.03	2361.89	1862.55	2025.26	1941.69	1975.62	11.8494	11.5865	11.0611	11.206	585.508		7.6752	7.19354	-0.334509	-0.99719	-0.809467
HIST2H4B	266.842	176.021	58.2098	83.48	619	385	152	205	239.353	233.518	243.053	239.556	9.27496	8.59059	7.25267	7.68299	584.553		8.05984	7.19119	-0.600239	-2.19665	-1.67648
2019-09-07	157.48	140.122	148.971	137.172	2277.26	2242.14	2579.88	2330	1492.07	1708.36	1611.95	1657.02	11.1534	11.131	11.3334	11.1864	583.744		7.29902	7.18919	-0.16848	-0.0801353	-0.199179
SMN2	158.998	147.039	128.964	136.415	1946.25	1884.2	1838.8	1895.77	1263.01	1368.1	1327.15	1355.69	10.9269	10.8801	10.8449	10.8889	571.416		7.31287	7.1584	-0.112812	-0.30204	-0.221013
DAP3	151.842	142.972	139.895	136.489	2411.24	2268.83	2521.94	2329.14	1638.52	1694.24	1677.98	1664.7	11.2359	11.1481	11.3006	11.1859	571.197		7.24642	7.15784	-0.0868332	-0.118227	-0.153785
TIMM50	145.214	135.517	139.681	150.757	1899.12	1658.57	2014.86	2052.12	1349.42	1306.67	1342.64	1327.89	10.8915	10.6962	10.9768	11.0033	571.169		7.18204	7.15777	-0.0997106	-0.0560441	0.0540449
NOP56	161.403	144.179	137.786	126.607	3593.64	3002.97	3376.99	2916.7	2297.34	2223.68	2281.28	2247.35	11.8114	11.5524	11.7217	11.5104	569.974		7.33452	7.15475	-0.162801	-0.228237	-0.35031
PPT1	138.996	140.671	150.749	139.178	3337.67	3534.97	4201.81	3764.79	2477.67	2682.9	2594.39	2638.8	11.7048	11.7877	12.037	11.8785	569.594		7.1189	7.15379	0.017284	0.117105	0.00188515
COA1	139.527	125.76	155.792	148.472	1509.95	1464.44	1709.45	1665.29	1116.62	1243.23	1021.33	1094.16	10.5608	10.5166	10.7397	10.702	569.551		7.1244	7.15368	-0.149876	0.15907	0.0896413
IRS4	124.569	122.998	163.896	154.838	7055	6902	10495	9490	5843.7	5991	5960.3	5978.93	12.7845	12.7529	13.3575	13.2123	566.302		6.96081	7.14543	-0.0183099	0.395827	0.313814
RBM3	151.735	135.414	138.32	140.554	2624.9	2295.88	2720.78	2610.74	1784.97	1810.13	1830.89	1812	11.3583	11.1651	11.4101	11.3505	566.022		7.24541	7.14471	-0.164173	-0.133541	-0.110429
MRPS21	140.558	130.416	151.95	142.099	1794	1589.01	2061	1859	1316.95	1300.83	1262.5	1276.22	10.8094	10.6344	11.0095	10.8607	565.022		7.13502	7.14216	-0.108045	0.112434	0.0157341
AARS	167.596	143.428	126.268	127.483	5938	4738	4920	4662	3655.76	3526.83	3626.82	3567.44	12.5359	12.2102	12.2646	12.1869	564.775		7.38884	7.14153	-0.224658	-0.408505	-0.394686
H2AFX	145.158	173.301	131.451	109.881	1415	1559	1441	1096	1005.82	960.438	1020.36	973.028	10.4671	10.6069	10.4934	10.0987	559.791		7.18148	7.12874	0.255658	-0.143091	-0.401682
CETN3	157.722	121.601	139.5	138.83	687	555	696	674	449.434	487.281	464.396	473.6	9.42522	9.11764	9.44398	9.39767	557.654		7.30124	7.12323	-0.375229	-0.177119	-0.184063
XPO1	139.991	132.8	138.403	145.227	4153.18	4359	4805.98	4997.66	3061.13	3504.38	3232.14	3357.04	12.0202	12.0899	12.2308	12.2872	556.421		7.12919	7.12003	-0.0760728	-0.0164589	0.0529736
RAB7A	153.812	134.665	140.745	126.369	3152	2736	3252	2797	2114.45	2169.12	2150.66	2159.17	11.6223	11.4181	11.6673	11.4499	555.592		7.26503	7.11788	-0.191794	-0.128089	-0.283526
DDX56	150.155	142.588	124.653	134.708	4375	3864	3998	4055	3006.36	2893.2	2985.33	2936.51	12.0952	11.9161	11.9652	11.9857	552.104		7.23031	7.1088	-0.0745969	-0.26853	-0.156609
TMPO	140.616	145.196	135.313	129.969	3726.41	3977.2	4120.06	3847.7	2734.38	2924.47	2834.1	2888.01	11.8638	11.9577	12.0086	11.91	551.094		7.13561	7.10615	0.0462408	-0.0554539	-0.113591
KIF22	142.461	134.368	136.287	137.676	3036	2662	3194.18	3028.86	2198.91	2115.13	2181.5	2146.14	11.5682	11.3786	11.6415	11.5648	550.792		7.15443	7.10536	-0.0843847	-0.0639168	-0.0492935
ILF3	148.993	163.998	121.599	115.635	6649.89	6820.39	6217.74	5351.86	4605.22	4440.12	4759.43	4514.93	12.6992	12.7357	12.6023	12.386	550.225		7.2191	7.10388	0.138434	-0.293109	-0.365663
SERF1B	150.983	134.722	144.409	118.638	605.396	675.405	852.327	687.155	413.726	535.24	549.37	565.024	9.24293	9.40068	9.73611	9.42554	548.753		7.23825	7.10001	-0.164402	-0.0642271	-0.347822
YDJC	127.715	139.282	144.103	135.448	1242	1247	1549	1333	1003.42	955.862	1000.53	960.052	10.279	10.2848	10.5976	10.381	546.548		6.99678	7.0942	0.125085	0.174179	0.0848102
TMEM11	139.919	137.396	122.896	145.19	1818	1691	1765	1957	1340.66	1313.99	1336.78	1314.89	10.8285	10.7241	10.7859	10.9348	545.401		7.12845	7.09117	-0.0262519	-0.187151	0.0533495
STARD7	135.839	144.898	139.39	124.165	4067	4375	4748	4063	3089.25	3223.59	3170.54	3192.15	11.9899	12.0952	12.2133	11.9885	544.291		7.08575	7.08823	0.0931431	0.037233	-0.129634
RRP1	142.704	128.767	132.423	138.073	2153.56	1798.05	2200.48	2142.46	1557.13	1490.81	1546.7	1513.7	11.0728	10.8126	11.1039	11.0654	541.967		7.15688	7.08206	-0.148266	-0.107871	-0.0475928
GNB1	151.905	137.465	147.629	99.6746	4272.08	3799.16	4660.14	3001.62	2901.82	2950.66	2938.19	2937.7	12.0609	11.8917	12.1863	11.5518	536.673		7.24702	7.0679	-0.144104	-0.041187	-0.607868
FKBP10	150.137	136.741	126.756	118.569	4105	3470	3830	3335	2821.16	2709.28	2812.44	2743.86	12.0033	11.7609	11.9033	11.7037	532.203		7.23013	7.05583	-0.134832	-0.244223	-0.340557
RANGAP1	135.575	130.364	134.404	129.883	4100.71	3672.08	4453.57	4092.6	3120.91	3007.3	3084.25	3073.84	12.0018	11.8426	12.1209	11.999	530.227		7.08295	7.05047	-0.0565441	-0.0125175	-0.0618751
RNF40	154.182	133.663	117.7	124.019	6903.86	5603.54	6216.85	5959	4620.21	4475.84	4916.4	4687.29	12.7533	12.4523	12.6021	12.541	529.564		7.26849	7.04866	-0.206028	-0.389517	-0.314072
HEBP2	131.496	122.873	139.366	132.393	935.095	916.801	1148.24	1053.81	733.746	796.605	766.882	776.487	9.86974	9.84125	10.1658	10.0421	526.127		7.03887	7.03927	-0.0978507	0.0838595	0.00980454
BUB3	127.837	124.98	144.425	128.722	1831.36	1840.5	2381.13	2053.69	1478.16	1572.24	1534.6	1556.38	10.8391	10.8463	11.2177	11.0044	525.964		6.99816	7.03882	-0.0326019	0.176015	0.00996301
PRC1	167.73	147.189	101.156	107.426	4673.65	4217.74	3242.15	3269.9	2875.06	3059.35	2983.29	2969.35	12.1905	12.0424	11.663	11.6753	523.501		7.39	7.03205	-0.188476	-0.729565	-0.642803
LAMTOR5	117.974	124.241	152.304	128.732	794	822	1154	932	694.442	706.368	705.256	706.263	9.6339	9.68387	10.1731	9.86496	523.251		6.88233	7.03136	0.0746711	0.368486	0.1259
SMC4	145.883	139.29	116.713	120.799	4254.39	4438.75	3972.65	4047.43	3009.09	3402.23	3168.23	3268.54	12.0549	12.1161	11.9561	11.983	522.684		7.18866	7.02979	-0.0667153	-0.321848	-0.272205
UBE2V2	125.584	133.936	134.953	128.084	772.286	886.194	957.98	889.327	634.519	706.407	660.736	677.331	9.59393	9.79229	9.9046	9.79738	522.557		6.97251	7.02945	0.0928901	0.103797	0.0284405
THAP9-AS1	179.287	144.264	84.4327	112.672	2898.24	2431.12	1570	2039.2	1667.97	1799.17	1730.78	1765.55	11.5012	11.2477	10.617	10.9941	520.656		7.48613	7.02419	-0.313558	-1.0864	-0.670142
RALY	139.404	127.495	130.862	122.771	1795.61	1538.36	1862.35	1626.82	1329.04	1288.22	1324.65	1292.64	10.8107	10.5877	10.8633	10.6683	520.532		7.12313	7.02384	-0.128832	-0.0912291	-0.183299
MTX1	125.582	122.414	131.636	139.83	1633	1480	1901	1887	1341.72	1290.78	1344.19	1316.46	10.6738	10.5319	10.8929	10.8823	519.462		6.97248	7.02087	-0.0368505	0.067926	0.155051
RPS9	209.989	144.48	64.125	97.2013	1623.29	1054.04	570.268	809.728	797.631	778.882	827.759	812.651	10.6652	10.0424	9.15676	9.66218	515.796		7.71417	7.01066	-0.539442	-1.71136	-1.11127
MGST3	116.236	121.033	135.963	141.718	531.551	524.804	694.583	675.506	471.853	462.931	475.506	464.988	9.05542	9.03701	9.44104	9.40089	514.95		6.86091	7.00829	0.0583458	0.226158	0.285962
EIF4G1	140.447	134.39	125.372	112.786	8180.55	7317.65	8031.36	6814.63	6009.98	5813.39	5962.67	5894.19	12.9981	12.8373	12.9715	12.7345	512.995		7.13388	7.0028	-0.0636013	-0.163804	-0.31644
APH1A	144.25	136.625	114.975	115.72	3144.93	2771.81	2767.63	2629.99	2249.55	2165.99	2240.57	2217.08	11.619	11.4369	11.4347	11.3611	511.571		7.17243	6.99879	-0.078353	-0.327258	-0.317936
TCEAL4	140.48	116.3	135.654	117.945	1521	1259	1658	1389	1117.16	1155.77	1137.64	1148.84	10.5713	10.2986	10.6957	10.4403	510.379		7.13422	6.99543	-0.272515	-0.0504295	-0.252251
SNF8	129.318	126.958	132.504	120.089	1301.1	1201.19	1449.03	1256.37	1038.14	1010.13	1017.89	1020.58	10.3461	10.2309	10.5014	10.2956	508.869		7.01477	6.99115	-0.0265622	0.0351206	-0.106813
NDUFA3	122.815	115.394	139.954	130.051	721.865	633.197	917.33	797.469	606.466	585.838	610.089	598.188	9.49658	9.30765	9.84208	9.64019	508.214		6.94034	6.98929	-0.0899142	0.188464	0.0825858
NDUFS2	130.35	121.758	129.275	125.671	2699	2355	2947	2687	2136.46	2064.99	2121.87	2085.79	11.3985	11.2018	11.5253	11.392	507.053		7.02625	6.98599	-0.0983755	-0.0119493	-0.0527427
FKBP4	123.019	123.646	138.589	120.964	3888.32	3761.39	4879.18	4045.34	3261.3	3247.82	3276.95	3262.39	11.9251	11.8772	12.2526	11.9822	506.218		6.94274	6.98362	0.00733357	0.171936	-0.0243033
RAD21	131.588	120.949	128.698	123.919	3915	3833	4449	4200	3069.86	3383.45	3217.69	3306.35	11.935	11.9044	12.1194	12.0363	505.153		7.03988	6.98058	-0.121623	-0.032036	-0.0866312
OAT	117.846	121.979	140.483	124.455	2025.39	2095.52	2706.09	2339.54	1773.36	1834.13	1792.96	1833.8	10.9843	11.0334	11.4023	11.1923	504.763		6.88075	6.97946	0.0497341	0.253501	0.0787301
ZNF146	136.771	133.846	110.01	123.218	3540	3791	3339	3691	2670.61	3023.93	2825.11	2922.17	11.7897	11.8886	11.7054	11.85	503.846		7.09562	6.97684	-0.0311894	-0.314123	-0.150546
ADH5	122.031	112.211	133.451	129.721	2577	2466	3236	3063	2178.95	2346.29	2257.05	2303.41	11.3318	11.2682	11.6602	11.581	497.413		6.9311	6.9583	-0.121028	0.129063	0.0881737
AMZ2	149.964	127.163	111.48	107.611	1884.63	1685.12	1603.76	1515.11	1296.7	1414.8	1339.04	1373.49	10.8804	10.7191	10.6477	10.5657	496.218		7.22847	6.95483	-0.237941	-0.42783	-0.478798
UQCRB	121.527	109.827	133.501	131.116	4242.74	4085	5388	5200.95	3602.28	3971.05	3756.61	3869.57	12.0509	11.9963	12.3957	12.3447	495.971		6.92513	6.95411	-0.146034	0.135578	0.109573
CAPNS1	130.843	132.432	117.38	114.944	1475.27	1389.4	1457.83	1339.15	1163.38	1120.11	1156.02	1136.53	10.5273	10.4408	10.5101	10.3876	495.599		7.0317	6.95303	0.0174155	-0.156656	-0.186914
ARL6IP4	119.753	112.651	136.319	125.793	1417	1221	1788	1525	1220.91	1157.19	1220.86	1182.63	10.4691	10.2544	10.8045	10.5751	494.515		6.90392	6.94987	-0.0882066	0.18692	0.0709904
TARDBP	140.637	131.13	112.602	107.887	4324	4195	4177	3823	3172.41	3415.48	3452.79	3456.77	12.0783	12.0346	12.0284	11.9007	492.257		7.13583	6.94327	-0.100971	-0.320738	-0.38245
EIF4A3	116.027	121.398	133.623	119.309	1730.06	1735.58	2217.3	1877.62	1538.52	1526.37	1544.54	1535.22	10.757	10.7616	11.1149	10.8751	490.357		6.85832	6.93769	0.0652809	0.203705	0.0402398
CMSS1	135.474	122.838	109.519	122.347	1246.43	1210.79	1180.88	1291.67	949.319	1052.35	1003.62	1029.9	10.2842	10.2423	10.2063	10.3356	490.179		7.08188	6.93716	-0.141265	-0.306836	-0.147044
PYCR1	134.962	115.773	121.971	116.149	2255.74	1810.14	2276.43	2032.39	1724.57	1669.29	1737.2	1706.98	11.1397	10.8223	11.1529	10.9893	488.854		7.07641	6.93326	-0.221258	-0.146013	-0.21658
ELOC	125.225	119.21	124.103	120.16	748.739	754.162	820.865	806.509	616.94	675.422	615.66	654.767	9.54928	9.55969	9.68188	9.65644	488.698		6.96837	6.9328	-0.0710104	-0.0129758	-0.0595621
RAD23A	155.719	129.117	104.672	97.2507	2575.58	2027.79	1930.58	1704.76	1706.62	1676.73	1716.76	1710.04	11.331	10.9861	10.9152	10.7358	486.758		7.2828	6.92706	-0.270265	-0.573072	-0.679163
TMEM9	131.284	113.487	125.754	115.526	2044.86	1658.43	2166.27	1868	1607.14	1560.18	1603.4	1577.37	10.9981	10.696	11.0813	10.8677	486.052		7.03655	6.92497	-0.210165	-0.0620842	-0.18448
GCSH	116.969	98.1037	140.246	130.045	744	647.001	1019	914	656.304	704.114	676.298	685.628	9.54013	9.33874	9.99365	9.83684	485.363		6.86998	6.92292	-0.253744	0.261833	0.152889
GTPBP4	126.903	122.247	117.095	117.468	2702.8	2594.13	2804.45	2703.8	2197.57	2265.57	2229.26	2245.39	11.4005	11.3413	11.4538	11.401	483.713		6.98758	6.91801	-0.0539272	-0.116042	-0.111462
MTHFD2	127.26	111.22	127.636	117.326	2105.87	1882.09	2379.18	2141.4	1707.43	1806.69	1735.03	1780.49	11.0405	10.8785	11.2165	11.0647	483.441		6.99163	6.9172	-0.194363	0.00425564	-0.117253
PDHB	103.409	107.925	144.224	127.62	1339.74	1431.41	2143.62	1823.59	1336.78	1416.02	1383.45	1393.94	10.3883	10.4837	11.0662	10.833	483.177		6.69222	6.91641	0.0616577	0.479942	0.303486
CDC45	156.679	110.103	97.573	115.28	2888.73	1919.77	2072.31	2282.42	1902.38	1861.54	1976.87	1931.43	11.4965	10.9071	11.0174	11.1567	479.635		7.29167	6.90579	-0.50895	-0.683256	-0.442672
UBE2L3	127.862	108.099	115.067	127.94	731.389	693.532	709.991	727.651	590.214	684.968	574.321	554.82	9.51548	9.43886	9.47267	9.50809	478.968		6.99844	6.90379	-0.242241	-0.152112	0.000882247
MRPS18A	125.738	115.822	108.407	128.945	1416	1212	1353	1487	1161.98	1117.21	1161.7	1124.97	10.4681	10.2438	10.4025	10.5387	478.913		6.97428	6.90362	-0.11851	-0.213966	0.0363326
RAE1	149.205	119.78	100.081	109.508	2446.8	1933.69	1849.26	1941.89	1692.07	1723.56	1719.89	1729.87	11.257	10.9175	10.8531	10.9236	478.574		7.22115	6.9026	-0.316904	-0.576131	-0.446258
ADSL	136.864	101.085	126.726	113.43	2233.41	1574.43	2257.97	1874.65	1683.77	1662.88	1658.46	1612.24	11.1254	10.6211	11.1411	10.8728	478.105		7.0966	6.90118	-0.437172	-0.111032	-0.270942
NUDC	141.238	127.387	107.547	99.9225	2041.42	1725.17	1717.02	1502.06	1491.36	1445.88	1486.04	1466.42	10.9957	10.7529	10.7461	10.5532	476.095		7.14199	6.89511	-0.148914	-0.393163	-0.49925
PCNP	133.489	117.683	108.685	115.514	1313.23	1186.76	1208.91	1232.11	1015.08	1076.65	1035.33	1040.52	10.3595	10.2134	10.2401	10.2675	475.37		7.06057	6.89291	-0.181815	-0.296564	-0.208652
UBE2I	140.886	112.655	105.576	115.978	1070.09	755.107	665.676	851.486	783.711	715.621	586.881	716.206	10.0642	9.56149	9.37976	9.73469	475.095		7.13838	6.89207	-0.32262	-0.416246	-0.280675
COX11	124.33	119.412	113.917	117.022	1778.58	1696.77	1714.63	1734	1476.04	1517.05	1400.99	1445.5	10.7969	10.729	10.7441	10.7603	474.681		6.95803	6.89082	-0.0582306	-0.126195	-0.0873997
SNRNP25	123.583	119.034	120.607	110.208	1222	1095	1320	1121	1020.27	982.129	1018.72	992.271	10.2556	10.0974	10.3669	10.1312	473.431		6.94934	6.88701	-0.0541101	-0.0351653	-0.165255
DANCR	114.389	105.552	128.879	122.368	906.001	804	1144	1025	817.235	813.228	826.222	817.131	9.82416	9.65195	10.1605	10.0021	471.188		6.8378	6.88016	-0.115986	0.172073	0.0972833
PHPT1	115.022	105.997	121.358	127.89	1069	915	1247	1227	958.957	921.618	956.424	935.933	10.0627	9.83842	10.2848	10.2615	470.267		6.84576	6.87734	-0.117883	0.0773636	0.152993
NEFM	101.48	118.184	129.875	120.024	3320.13	3736.23	4743.12	4178.17	3375.8	3375.2	3399.32	3395.9	11.6972	11.8676	12.2118	12.0288	469.562		6.66505	6.87517	0.21984	0.355928	0.242127
GNAS	146.657	91.816	145.624	85.274	2070.25	1240.17	2292.7	1262.15	1456.54	1442.07	1465.44	1443.88	11.0159	10.2769	11.1631	10.3022	469.371		7.19631	6.87459	-0.675631	-0.0102039	-0.782272
STK25	127.3	114.863	116.782	105.629	2593.55	2155.74	2615.19	2208.97	2102.18	2003.74	2084.39	2040.07	11.341	11.0743	11.353	11.1095	464.574		6.99209	6.85976	-0.148316	-0.124407	-0.269228
ACIN1	135.831	118.204	99.4048	110.398	6090.73	5114.97	5054.5	5282.78	4626.7	4619.93	4732.86	4668.06	12.5725	12.3207	12.3035	12.3672	463.838		7.08567	6.85748	-0.200538	-0.450428	-0.299097
GEMIN2	126.365	108.019	108.439	120.601	1247	1163	1267	1380	1018.22	1149.48	1087.53	1116.26	10.2848	10.1843	10.3078	10.431	463.425		6.98146	6.85619	-0.226314	-0.220712	-0.0673575
POLR2E	114.285	110.059	127.88	109.905	1229.67	1074.75	1522.94	1228.18	1110.2	1042.58	1108.49	1090.14	10.2646	10.0705	10.5731	10.2629	462.129		6.8365	6.85215	-0.054365	0.162151	-0.0563906
H2AFV	111.642	107.811	128.171	114.308	1523.73	1489.95	1978.97	1671	1408.25	1475.48	1437.15	1426.05	10.5739	10.5415	10.9509	10.7069	461.932		6.80274	6.85154	-0.0503802	0.199187	0.0340442
PSMC3IP	171.912	119.835	78.5745	91.5436	2145.66	1450	1110	1218.54	1287.83	1291.84	1314.91	1298.52	11.0675	10.5023	10.117	10.2515	461.865		7.42552	6.85133	-0.520624	-1.12954	-0.909137
SNORA10	148.221	84.2872	111.695	117.062	29	15	24	24	20.188	19	20	20	4.88264	3.9542	4.61471	4.61471	461.265		7.2116	6.84945	-0.814361	-0.40818	-0.340468
HYPK	107.873	105.185	128.959	119.245	1242.64	1223.35	1691	1509.45	1188.59	1241.71	1220.52	1234.85	10.2798	10.2572	10.7241	10.5603	461.263		6.7532	6.84944	-0.0364104	0.25757	0.144592
RHOC	123.987	112.452	109.429	114.934	1306	1092.96	1259	1242	1086.85	1037.68	1070.89	1054.17	10.3515	10.0947	10.2986	10.279	460.802		6.95405	6.848	-0.140878	-0.180192	-0.109383
POLR2J	137.393	123.937	100.941	97.648	740.499	633.942	594.682	540.565	556.11	546.103	548.366	540.033	9.53333	9.30934	9.21719	9.07966	459.919		7.10217	6.84524	-0.148711	-0.4448	-0.492651
SSBP1	125.663	101.403	123.243	109.291	816.54	688.512	920.53	801.005	670.462	724.913	695.229	714.967	9.67426	9.42839	9.8471	9.64657	459.6		6.97341	6.84423	-0.309458	-0.0280449	-0.201377
ACADM	126.271	107.445	116.017	105.732	1973	1814	2141	1910	1612.23	1802.49	1717.7	1762.23	10.9465	10.8254	11.0644	10.8997	455.465		6.98038	6.8312	-0.232917	-0.122186	-0.256109
RFC2	153.598	121.426	98.4578	81.3953	2347.05	1737.73	1642.38	1261.57	1576.66	1527.9	1552.66	1511.98	11.1969	10.7634	10.682	10.3016	454.877		7.26302	6.82933	-0.339083	-0.641583	-0.916143
CFAP36	136.863	106.993	103.519	107.239	1524	1314	1375	1399	1148.95	1311.18	1236.33	1272.63	10.5741	10.3603	10.4257	10.4507	454.614		7.09659	6.8285	-0.355212	-0.402834	-0.351904
PPP2CA	135.616	122.279	92.8341	102.861	2404.83	2275.76	1888.07	2042.19	1829.69	1987	1893.05	1936.79	11.232	11.1524	10.8831	10.9963	453.59		7.08338	6.82524	-0.149346	-0.546795	-0.398828
SNORD22	103.182	125.604	104.03	120.505	18	20	19	21	18	17	17	17	4.20945	4.35755	4.2854	4.42626	453.321		6.68904	6.82439	0.283703	0.0118118	0.223913
SYNCRIP	122.701	111.687	112.934	105.548	3309.2	3365.96	3577.83	3331.2	2782.76	3217.59	2948.81	3078.83	11.6925	11.717	11.8051	11.702	452.871		6.93901	6.82296	-0.135693	-0.119667	-0.217247
PRKAR1A	131.707	111.119	105.378	102.167	2988.37	2701.43	2849.69	2676.15	2341.14	2595.55	2517.1	2555.26	11.5454	11.3998	11.4768	11.3862	450.371		7.04119	6.81497	-0.245223	-0.321755	-0.366399
RN7SL2	113.216	117.428	137.557	79.3122	153.503	150.107	209.219	114.829	139.898	136.475	141.571	141.237	7.26681	7.23465	7.71231	6.84961	447.513		6.82293	6.80578	0.0527017	0.280952	-0.51346
RPUSD3	119.264	107.613	104.839	115.446	1353.55	1149.89	1328.75	1354.21	1171.03	1140.82	1179.7	1144.31	10.4031	10.1679	10.3764	10.4038	447.162		6.89802	6.80465	-0.148313	-0.185985	-0.0469505
PRPF40A	119.86	107.337	105.229	111.242	3453.84	3303.39	3560.49	3665.99	2973.23	3285.75	3149.41	3214.85	11.7542	11.69	11.7981	11.8402	443.668		6.90521	6.79334	-0.159205	-0.187828	-0.107655
FUBP1	130.084	108.579	106.444	98.426	3434	2928	3229.89	2913	2723.82	2879.06	2824.36	2887.13	11.7459	11.5159	11.6575	11.5085	443.532		7.0233	6.7929	-0.260703	-0.289351	-0.402331
KTN1	116.232	103.365	113.026	110.23	4129	4104.36	4789.02	4610	3665.41	4239.32	3943.85	4079.79	12.0118	12.0031	12.2257	12.1707	442.853		6.86086	6.79068	-0.169255	-0.0403431	-0.0764868
BLOC1S1	101.062	110.268	117.265	113.098	461.757	466.48	595.686	523.997	471.442	451.656	472.826	451.972	8.85255	8.86722	9.21962	9.03479	441.692		6.65909	6.7869	0.125776	0.214537	0.162331
PTRHD1	102.136	99.297	121.987	116.808	423	388	566.982	507	427.331	417.176	432.623	423.422	8.72622	8.60177	9.14843	8.98726	440.227		6.67435	6.7821	-0.0406686	0.256232	0.193644
RBM8A	116.39	108.02	107.038	104.492	5161.94	4913.99	5423	5112	4576.12	4856.87	4715.8	4772.48	12.3338	12.2628	12.405	12.3198	435.94		6.86283	6.76798	-0.10768	-0.120852	-0.15558
HIGD1A	111.701	102.291	113.635	106.174	1948.83	1865	2267.49	2071	1800.19	1946.55	1857.32	1902.82	10.9288	10.8653	11.1472	11.0165	433.801		6.8035	6.76089	-0.126968	0.0247599	-0.0732165
NDUFC1	113.994	132.405	73.4605	113.472	644.685	675.935	454.83	624.119	583.537	545.034	576.3	536.554	9.33357	9.40181	8.83077	9.28683	433.332		6.83281	6.75933	0.216008	-0.633911	-0.00661131
SRSF6	160.09	119.08	75.3275	78.4835	4533.05	3453.91	2430.09	2453.99	2921.65	3096.67	3002.76	3050.21	12.1464	11.7542	11.2471	11.2612	432.981		7.32274	6.75816	-0.426946	-1.08763	-1.02842
ASNA1	114.682	113.58	96.5793	107.41	1419	1309	1319	1377	1276.7	1230.44	1271.2	1250.62	10.4712	10.3548	10.3658	10.4278	432.252		6.8415	6.75573	-0.0139266	-0.247853	-0.0945118
CDV3	121.045	105.811	105.394	99.4439	3006.43	2799.8	3062.13	2808.44	2562.74	2825.02	2704.33	2755.01	11.5541	11.4514	11.5806	11.4558	431.694		6.9194	6.75387	-0.194065	-0.19975	-0.283594
U2AF1	150.638	136.643	105.487	38.5167	1314.91	1123.48	998.698	360.904	900.665	877.813	881.224	914.068	10.3613	10.1344	9.96463	8.49747	431.285		7.23494	6.7525	-0.14068	-0.514019	-1.96753
SSR3	106.581	108.587	108.99	106.63	3333.2	3591.72	3942.05	3757.79	3226.87	3531.42	3366.56	3437.88	11.7029	11.8107	11.9449	11.8759	430.789		6.73581	6.75084	0.026893	0.0322457	0.000656676
S100A13	108.654	100.076	112.886	109.06	552.987	476.749	633.967	570.118	525.138	508.608	522.732	509.958	9.11241	8.8986	9.3094	9.15638	430.676		6.76359	6.75046	-0.118638	0.0551347	0.00538901
HAUS7	110.261	93.1136	108.586	117.482	1421	1122	1530	1566	1329.76	1286.48	1311.51	1300.34	10.4732	10.1325	10.5798	10.6133	429.443		6.78478	6.74632	-0.243862	-0.0220877	0.0915177
NCOA4	138.22	118.294	83.3236	89.5312	4415	3862	3034	3162	3295.81	3485.56	3389.23	3445.27	12.1084	11.9153	11.5672	11.6268	429.369		7.11082	6.74607	-0.224588	-0.73017	-0.626505
RNASEH2B	122.654	105.825	95.9937	104.244	1245	1153	1140	1213	1047.35	1163.22	1105.39	1135.13	10.2825	10.1718	10.1555	10.245	428.718		6.93845	6.74388	-0.212907	-0.353582	-0.234623
PUS1	114.229	118.718	93.8918	101.816	1460.56	1403.34	1329.56	1351.51	1319.31	1262.03	1318.05	1294.9	10.5128	10.4552	10.3773	10.4009	428.655		6.83578	6.74367	0.0556094	-0.282858	-0.165964
SLC16A1	98.3528	106.676	118.986	103.977	2831	3126	3890	3290	2969.99	3128.56	3043.04	3086.71	11.4674	11.6103	11.9257	11.6841	427.992		6.61989	6.74144	0.117203	0.274752	0.0802237
SRSF3	146.883	114.003	73.3622	92.0145	3785.84	2987.1	2131.39	2579.71	2659.46	2797.42	2704.24	2734.95	11.8866	11.5448	11.0579	11.3333	426.262		7.19852	6.7356	-0.365594	-1.00156	-0.674733
ERI3	112.044	111.487	106.028	96.2455	1258.52	1187.27	1348.5	1076.3	1158.98	1136.96	1183.81	1090.91	10.2981	10.214	10.3977	10.0725	425.805		6.80792	6.73405	-0.00718365	-0.0796138	-0.219273
TXNL1	127.543	108.256	91.3165	97.8368	1290.46	1189.73	1101.87	1134.55	1043.97	1173.33	1123.14	1131.24	10.3342	10.217	10.1064	10.1485	424.952		6.99484	6.73116	-0.236539	-0.482038	-0.382535
DPF2	120.351	111.749	88.6481	103.04	3021.91	2607.3	2443.76	2657.81	2590.81	2490.99	2565.91	2516.26	11.5615	11.3486	11.2552	11.3763	423.787		6.9111	6.7272	-0.106983	-0.441083	-0.224045
SCOC	94.2912	110.493	108.665	109.411	688.049	817.57	891.021	864.091	752.922	789.975	763.223	770.434	9.42742	9.67608	9.80012	9.75587	422.86		6.55905	6.72404	0.228764	0.204691	0.214562
CLNS1A	110.388	101.425	111.597	97.8868	922.747	883.55	1082.65	921.975	862.506	930.055	902.999	918.822	9.85057	9.78798	10.081	9.84937	421.298		6.78644	6.7187	-0.122167	0.0157171	-0.1734
FAF1	126.48	103.899	94.6874	95.814	2717.07	2319.16	2340.36	2303.61	2216.58	2383.1	2300.61	2345.4	11.4081	11.1797	11.1928	11.17	420.88		6.98276	6.71727	-0.283718	-0.41766	-0.400596
PAPOLA	105.464	101.262	107.697	105.187	3502.47	3666.91	4211.85	4024.38	3426.68	3866.13	3640.17	3732.27	11.7744	11.8405	12.0404	11.9747	419.61		6.7206	6.71291	-0.0586516	0.030235	-0.00379119
MRPS12	102.823	101.392	107.202	108.114	852	779	998.001	930	854.97	820.273	866.522	839.149	9.73556	9.60641	9.96362	9.86186	419.531		6.68402	6.71263	-0.0202216	0.0601722	0.0723832
OTUB1	98.3326	102.359	108.814	107.392	2167	2102	2643	2454	2273.86	2192.45	2260.82	2229.16	11.0818	11.0379	11.3682	11.2612	416.897		6.6196	6.70355	0.0578994	0.146122	0.12714
ELOF1	117.944	110.71	98.4324	88.2986	1052.43	922.312	971.729	821.602	920.708	889.435	918.884	907.703	10.0402	9.84989	9.92515	9.68317	415.385		6.88195	6.69831	-0.0913088	-0.260894	-0.417636
CERS2	115.075	106.801	95.5063	96.7663	2605.68	2275.56	2380.78	2277.45	2336.38	2274.77	2320.27	2295.95	11.3477	11.1523	11.2175	11.1535	414.148		6.84643	6.694	-0.107649	-0.268902	-0.249994
TMEM230	107.698	96.4848	113.623	96.2229	1217.11	1140.04	1491.36	1219.94	1166.07	1261.49	1221.71	1236.79	10.2498	10.1555	10.5429	10.2532	414.028		6.75084	6.69359	-0.158613	0.0772652	-0.162536
WDR34	105.748	91.0348	116.388	100.821	1581	1267	1923	1559	1542.63	1485.91	1537.89	1508.46	10.6271	10.3078	10.9095	10.6069	413.991		6.72448	6.69346	-0.216138	0.138314	-0.0688379
CHCHD10	125.585	81.5163	143.876	62.2116	312.386	189.388	408.042	162.707	256.66	248.046	263.979	255.136	8.28949	7.569	8.67434	7.35056	413.188		6.97252	6.69066	-0.6235	0.196164	-1.0134
EWSR1	146.463	115.074	69.8909	81.0868	3220.66	2371.5	1685.76	1833.69	2268.92	2200.24	2245.06	2206.04	11.6534	11.2119	10.7196	10.8409	412.514		7.19439	6.6883	-0.347981	-1.06736	-0.852999
IMMT	117.427	99.8032	98.5357	94.6473	3295	2786	3109	2884	2895.28	2980.3	2936.84	2972.51	11.6863	11.4442	11.6025	11.4941	410.413		6.87562	6.68093	-0.234603	-0.253043	-0.311129
PFDN6	84.9351	82.7009	130.867	111.823	391.335	358.431	673.622	535.222	475.404	462.72	479.114	466.914	8.6141	8.48756	9.39687	9.06534	410.326		6.40829	6.68063	-0.0384581	0.623667	0.396789
AMD1	113.275	107.671	95.6642	93.5554	2712	2805	2698	2594	2470.35	2781.38	2625.1	2704.81	11.4054	11.454	11.3979	11.3412	410.165		6.82368	6.68006	-0.0732038	-0.243778	-0.275935
SAP18	109.621	96.32	101.609	101.315	2029.33	1833.34	2139.78	2081.8	1910.12	2032.12	1960.15	2004.48	10.9871	10.8406	11.0636	11.024	408.865		6.77638	6.67548	-0.186618	-0.109498	-0.113677
ATPAF1	117.247	95.3245	99.329	96.7836	1808	1546	1783	1696	1591.11	1731.53	1670.81	1709.47	10.8206	10.5948	10.8005	10.7283	408.684		6.8734	6.67484	-0.298625	-0.239258	-0.276711
LSM6	113.369	91.079	100.732	102.097	620.949	508.999	611.57	559.814	565.15	596.654	565.107	534.892	9.27949	8.99294	9.25755	9.13009	407.277		6.82488	6.66987	-0.315835	-0.1705	-0.15108
THOP1	115.763	97.8546	94.4043	99.1812	2636.55	2058.84	2369.28	2322.45	2350.02	2246.28	2336.02	2284.3	11.3647	11.008	11.2105	11.1817	407.203		6.85503	6.6696	-0.242458	-0.294244	-0.223031
UTP6	121.358	90.8196	94.2401	99.2535	2273.53	1799.21	2059.39	2124.24	1933.01	2115.08	2034.03	2087.82	11.151	10.8136	11.0084	11.0531	405.671		6.92312	6.66417	-0.418193	-0.364855	-0.290078
ATAD3B	121.794	97.3795	89.5379	96.7492	2893.42	2099.09	2288.73	2325.5	2451.26	2301.38	2379.25	2344.8	11.4988	11.0359	11.1606	11.1836	405.46		6.9283	6.66342	-0.322749	-0.443869	-0.332118
SMC3	107.315	98.5647	98.2792	99.037	3635	3753	3992	3959	3494.99	4065.2	3780.78	3899.64	11.8279	11.874	11.9631	11.9511	403.196		6.74571	6.65534	-0.122709	-0.126894	-0.115813
FXR1	93.1008	90.4948	109.318	109.388	2013.62	2104.39	2753.17	2691.13	2231.65	2482.71	2344.2	2399.94	10.9759	11.0395	11.4271	11.3943	402.302		6.54072	6.65213	-0.0409599	0.231663	0.232594
PDHA1	96.8045	95.0723	108.837	100.363	1475.81	1367.67	1831.82	1578.29	1573.03	1535.86	1566.61	1534.09	10.5278	10.418	10.8395	10.6246	401.076		6.597	6.64773	-0.0260498	0.169019	0.0520755
SRSF11	107.353	102.886	88.5381	102.231	2666.46	2632.95	2627.51	2958.66	2562.85	2732.18	2762.28	2823.26	11.381	11.3627	11.3598	11.531	401.008		6.74622	6.64749	-0.0613114	-0.277991	-0.0705354
NKAP	117.793	99.5231	92.1731	90.1638	1017.64	945.393	943.462	908.828	891.41	1014.17	952.738	983.299	9.99172	9.88553	9.88258	9.82866	399.653		6.88011	6.6426	-0.243152	-0.353838	-0.385636
AP2M1	108.44	97.2981	101.572	91.6859	2098.26	1762.91	2167.61	1842.17	1996.51	1934.41	1986.37	1960.04	11.0353	10.7841	11.0822	10.8476	398.996		6.76075	6.64023	-0.156413	-0.0943956	-0.242125
ENAH	104.059	103.855	92.5104	98.1372	4647.99	4616.91	4532.15	4685.54	4608.78	4746.21	4560.02	4657.6	12.1825	12.1729	12.1461	12.1942	398.562		6.70126	6.63866	-0.00283269	-0.169719	-0.0845345
MCMBP	115.767	95.8251	91.773	95.1488	3545	3024	3183	3229	3159.62	3369.2	3228.31	3310.56	11.7918	11.5625	11.6364	11.6571	398.513		6.85508	6.63848	-0.272744	-0.335078	-0.282961
LRPPRC	109.288	96.1288	92.4388	99.3596	4744.99	4658.75	4868.15	5057.58	4479.87	5174.16	4901.88	4965.57	12.2123	12.1859	12.2493	12.3044	397.215		6.77199	6.63378	-0.185095	-0.241565	-0.137405
DBNDD2	118.232	101.485	87.8584	88.986	1162.84	942.787	965.007	914.99	1014.81	991.822	1022.35	1003.07	10.1841	9.88155	9.91514	9.8384	396.562		6.88548	6.6314	-0.220355	-0.428374	-0.409976
USP11	112.165	103.113	89.2234	90.9667	3808	3237	3331	3172	3503.01	3351.59	3474.95	3401.63	11.895	11.6607	11.702	11.6314	395.469		6.80948	6.62742	-0.121393	-0.33013	-0.302215
SNORA40	85.9846	113.044	87.9082	108.391	15	18	17	20	18	17	18	18	3.9542	4.20945	4.12928	4.35755	395.328		6.42601	6.62691	0.394734	0.0319194	0.334096
ZWINT	115.709	92.8892	95.953	90.4282	1695.88	1322.78	1550.75	1388.63	1512.27	1520.36	1504.3	1498.03	10.7282	10.3699	10.5992	10.44	394.98		6.85436	6.62563	-0.316921	-0.270105	-0.35566
IFRD1	123.308	97.6701	80.7086	91.192	3170	2655	2407	2663	2652.59	2902.2	2775.93	2848.73	11.6305	11.3748	11.2333	11.3791	392.879		6.94612	6.61794	-0.336279	-0.611472	-0.435288
MYL12A	108.721	104.494	89.5147	88.733	1001.33	1012	962	927.001	950.312	1033.98	1000.31	1019.13	9.96843	9.9837	9.91064	9.85721	391.463		6.76449	6.61273	-0.057215	-0.280439	-0.293093
COPB1	113.663	92.6154	91.3644	92.5936	3403	3089	3269	3267	3089.19	3560.89	3330.36	3441.95	11.7328	11.5932	11.6749	11.674	390.236		6.82862	6.6082	-0.295439	-0.315058	-0.295778
GRSF1	104.925	90.7182	100.639	93.7384	1978.79	1840.29	2215.97	2022.17	1945.92	2165.79	2049.52	2104.44	10.9508	10.8461	11.1141	10.982	390.02		6.71321	6.6074	-0.209889	-0.0601652	-0.16264
CENPW	91.001	86.3083	109.547	101.596	745	688	977	866	844.719	851.06	830.135	831.533	9.54206	9.42731	9.93295	9.75906	388.451		6.50781	6.60159	-0.0763833	0.267591	0.158883
RTF2	103.525	95.4281	94.6913	94.5117	1702	1508	1740	1644	1696.36	1687.13	1710.38	1696.88	10.7334	10.5589	10.7653	10.6834	388.156		6.69383	6.60049	-0.117487	-0.128669	-0.131408
DDX27	105.522	95.485	93.8598	92.8707	2941	2539	2902	2724	2875.77	2838.91	2877.87	2861.31	11.5223	11.3103	11.5031	11.4118	387.737		6.7214	6.59894	-0.144196	-0.168963	-0.184246
NAA38	109.536	84.8648	93.3196	99.814	820.53	610.61	786.051	797.567	772.927	768.176	784.026	779.493	9.68129	9.25529	9.6194	9.64037	387.535		6.77527	6.59818	-0.368172	-0.231159	-0.134096
PARP2	107.762	92.6849	91.5413	95.4334	1976	1726	1917	1932	1892.01	1988.18	1949.21	1974.89	10.9487	10.7536	10.905	10.9163	387.422		6.75171	6.59776	-0.217444	-0.235354	-0.175283
HBS1L	110.893	83.3574	96.0091	95.6868	2492.51	2008.89	2522.13	2473.37	2319.19	2572.97	2445.16	2521.58	11.2837	10.9725	11.3007	11.2726	385.946		6.79302	6.59226	-0.411781	-0.20792	-0.212771
MTRNR2L1	131.157	119.666	59.2376	75.7219	1751.4	1719.56	927.444	1161.52	1377.83	1534.15	1457.28	1496.37	10.7747	10.7482	9.85789	10.1824	385.783		7.03515	6.59164	-0.132273	-1.14671	-0.792508
HSPB11	103.263	85.8565	103	93.5926	489	453	585.999	529	488.614	563.312	529.557	551.38	8.93517	8.82496	9.19598	9.04849	385.712		6.69018	6.59138	-0.266325	-0.00367964	-0.141858
WDR73	109.646	97.1766	82.7259	95.3365	2547	2215.1	2056	2238	2396.84	2433.64	2313.31	2290.01	11.3149	11.1135	11.006	11.1283	384.885		6.77671	6.58828	-0.174171	-0.406441	-0.20175
C7orf50	102.179	92.1575	94.6439	94.6677	1024.77	857.013	1059.73	970.551	1034.83	992.843	1042.21	1000.12	10.0018	9.74401	10.0502	9.9234	383.648		6.67495	6.58364	-0.148921	-0.110513	-0.11015
MNAT1	119.971	103.431	79.6965	79.7615	1214.55	1051.04	908.056	882.455	1044.58	1084.91	1060.54	1079.28	10.2468	10.0383	9.82743	9.7862	382.86		6.90654	6.58067	-0.214017	-0.590099	-0.588923
CCZ1B	105.418	97.5316	93.0396	86.6614	1642.8	1640.25	1702.37	1552.05	1607.95	1795.51	1703.09	1747.09	10.6824	10.6801	10.7337	10.6004	382.65		6.71998	6.57988	-0.112178	-0.180202	-0.282657
DEF8	81.4639	82.993	104.467	113.533	734.962	771.799	927.139	915.138	930.898	992.859	826.072	786.32	9.52251	9.59302	9.85742	9.83863	382.457		6.34809	6.57915	0.026829	0.358817	0.478884
TATDN1	120.903	101.949	69.597	89.8416	728.232	651.072	496.938	634.695	621.492	681.821	664.609	689.166	9.50924	9.34778	8.95837	9.31106	382.29		6.9177	6.57852	-0.245998	-0.796748	-0.428391
YY1AP1	127.299	96.6723	74.0278	82.363	3545.84	2540.84	2244.16	2360.04	2874.06	2806.08	2821.71	2795.27	11.7921	11.3114	11.1323	11.2049	380.362		6.99208	6.57123	-0.397049	-0.782085	-0.628155
BRD7	98.0022	94.8433	99.0146	88.1368	1954.19	1973.25	2265.15	2019.22	2057.46	2221.26	2129.37	2234.92	10.9327	10.9467	11.1457	10.9799	379.997		6.61474	6.56984	-0.0472681	0.0148275	-0.153069
MRPL40	102.344	83.123	97.8702	96.3875	1097.74	846.813	1184.8	1087.52	1106.73	1087.65	1126.81	1100.66	10.101	9.72675	10.211	10.0875	379.724		6.67728	6.56881	-0.300103	-0.0644816	-0.0865043
UBAP2L	102.684	96.2332	91.7786	88.7582	3875.26	3437.73	3827.27	3476.32	3894.04	3813.91	3881.51	3820.74	11.9203	11.7474	11.9023	11.7636	379.454		6.68207	6.56778	-0.0936036	-0.16198	-0.210258
FH	106.591	89.9589	91.3751	90.5314	1742	1537	1718	1660	1686.28	1824.12	1750.04	1788.73	10.7669	10.5864	10.7469	10.6974	378.457		6.73595	6.56398	-0.244752	-0.222216	-0.2356
SNORA109	103.182	157.006	36.1975	81.2933	19	25	7	15	19	17	18	18	4.2854	4.67243	2.90689	3.9542	377.678		6.68904	6.56101	0.605631	-1.51122	-0.343976
UCHL5	111.621	90.2541	85.7321	89.3375	1569.65	1369.63	1243.76	1361.45	1450.97	1620.17	1350.35	1486.64	10.6167	10.4201	10.2811	10.4115	376.945		6.80247	6.55821	-0.306546	-0.380704	-0.321274
TIPIN	104.115	98.398	89.5422	84.0511	1054.81	1041.43	1027.21	939.165	1045.35	1129.97	1067.78	1090.02	10.0434	10.025	10.0052	9.876	376.106		6.70204	6.555	-0.0814772	-0.217539	-0.30884
PERP	86.3915	97.8861	91.6876	100.133	1259.32	1454.02	1519.69	1599.26	1504.07	1585.88	1542.76	1558.04	10.299	10.5063	10.57	10.6436	376.098		6.43282	6.55496	0.180214	0.0858374	0.212951
HINT1	99.5474	80.5072	96.5888	99.0974	645.607	549.953	716.841	725.588	669.176	729.314	690.795	714.273	9.33563	9.10448	9.48652	9.504	375.741		6.63731	6.55359	-0.306266	-0.0435277	-0.00653721
DNAJB11	102.383	92.1537	89.481	91.1913	1442	1321	1443	1415	1453.24	1530.43	1501.03	1513.7	10.4944	10.368	10.4954	10.4671	375.209		6.67784	6.55155	-0.151866	-0.194327	-0.167012
NRDC	102.411	89.8271	93.2556	87.4428	3746	3472	3975	3631	3774.17	4126.64	3967.48	4050.78	11.8713	11.7618	11.9569	11.8263	372.937		6.67823	6.54279	-0.189151	-0.135112	-0.227963
ROMO1	85.4776	77.5054	102.76	106.614	235.008	198.563	319.216	304.68	283.682	273.521	289.143	278.782	7.87963	7.63708	8.32065	8.25352	372.357		6.41747	6.54054	-0.14125	0.265661	0.318785
ATXN2L	117.385	104.632	75.6621	73.0451	4504	3737	3159	2874	3959.01	3813.15	3886.19	3838.24	12.1372	11.8679	11.6255	11.4891	370.724		6.87511	6.5342	-0.165935	-0.63361	-0.684394
POLR1D	127.874	98.9907	67.9612	75.8644	1606.36	1213.36	968.055	1021.69	1296.18	1308.64	1325.84	1313.76	10.65	10.2454	9.91969	9.99744	370.69		6.99857	6.53407	-0.369353	-0.911936	-0.753224
PNP	105.138	99.3753	81.034	85.1276	2576	2384	2227	2233	2528.07	2561.25	2558.03	2558.91	11.3312	11.2195	11.1212	11.1251	370.675		6.71614	6.53401	-0.0813223	-0.375682	-0.304582
PRKDC	87.0221	87.3932	95.0612	100.881	11614.1	11942.9	14470.9	14898.8	13770.7	14590	14169.2	14407.2	13.5036	13.5439	13.8209	13.863	370.357		6.44331	6.53277	0.00613946	0.127474	0.213195
TBCE	133.705	92.2826	70.8996	73.2133	2504.88	1823.73	1546.19	1556.15	1933.04	2109.91	2029.88	2073.48	11.2908	10.8331	10.595	10.6042	370.101		7.06291	6.53177	-0.534925	-0.915205	-0.868879
GRN	86.3443	92.9167	104.014	86.2295	1858	1865	2505	1949	2220.31	2142.93	2241.65	2204.92	10.8599	10.8653	11.2909	10.9289	369.505		6.43203	6.52945	0.105838	0.268608	-0.00191873
SBDSP1	118.976	100.717	70.9981	78.506	1460.01	1331.09	1021.01	1116.47	1266.19	1411	1338.56	1387.33	10.5123	10.3789	9.99649	10.1254	369.197		6.89453	6.52825	-0.240365	-0.744819	-0.599797
DCTN1	94.7024	92.8398	93.2319	87.8758	4274	3881	4623	4072	4656.67	4463.07	4615.43	4520.38	12.0615	11.9224	12.1748	11.9917	368.65		6.56533	6.52611	-0.0286569	-0.0225763	-0.107935
IMP3	90.5608	88.7641	102.794	85.1782	940	888	1202	939	1071	1068.07	1088.41	1075.41	9.87728	9.79523	10.2318	9.87575	367.297		6.50081	6.5208	-0.0289102	0.182794	-0.0884012
TSPAN6	96.825	85.9914	92.3215	91.9547	1363.66	1349.93	1558.28	1522.4	1453.19	1676.02	1571.08	1615.07	10.4138	10.3992	10.6062	10.5726	367.092		6.59731	6.52	-0.171187	-0.0687129	-0.074456
DCXR	74.4698	88.2175	96.6307	107.447	459.751	506.634	663.681	686.344	637.007	613.146	639.289	623.139	8.84628	8.98622	9.37543	9.42384	366.765		6.21858	6.51871	0.244408	0.375826	0.528894
AMOT	91.7909	91.2709	96.465	86.1553	6613.77	6470.24	7640.61	6587.52	7434.5	7568.54	7372.44	7458.93	12.6914	12.6597	12.8996	12.6856	365.682		6.52028	6.51445	-0.00819547	0.071654	-0.0914113
CMC2	101.743	89.943	84.2727	89.0307	659.971	623.092	629.47	647.068	669.302	739.619	695.25	709.001	9.36735	9.28446	9.29914	9.33889	364.989		6.66878	6.51171	-0.177845	-0.271789	-0.192552
WAC	116.039	106.938	68.6702	72.6311	3258.02	3199.52	2266.33	2330.73	2897.02	3194.3	3071.91	3130.44	11.67	11.6439	11.1465	11.1869	364.279		6.85847	6.5089	-0.117831	-0.756856	-0.675952
SMC1A	95.8685	91.7032	88.1214	87.6136	9691	9094	9964	9500	10430.2	10587.5	10524.6	10577.6	13.2425	13.1508	13.2826	13.2138	363.307		6.58299	6.50504	-0.0640854	-0.121565	-0.129903
SRP19	96.1816	81.5926	90.6697	94.3435	893.541	817.503	1004.76	1010.25	958.572	1069.7	1031.47	1044.61	9.8042	9.67596	9.97336	9.98121	362.787		6.58769	6.50298	-0.237322	-0.0851399	-0.0278373
SNRPG	99.57	76.1846	79.365	107.556	331.032	259.495	301.895	398.523	343.04	363.652	354.063	361.453	8.373	8.02234	8.24029	8.64033	362.676		6.63764	6.50254	-0.386211	-0.327209	0.111309
ECI2	89.357	78.8789	102.866	91.3834	1178	1086	1571	1359	1360.25	1469.92	1421.53	1450.74	10.2027	10.0855	10.6179	10.4089	362.485		6.48151	6.50178	-0.179941	0.203117	0.0323508
NMD3	110.753	90.7618	78.1651	82.0141	2064	1833	1704	1769	1922.9	2156.17	2029.13	2104.14	11.0116	10.8404	10.7351	10.7891	361.694		6.7912	6.49863	-0.287187	-0.502748	-0.4334
IFRD2	96.1917	85.5662	94.1403	85.5754	1847	1540	1996	1719	1981.21	1921.51	1973.5	1959.58	10.8514	10.5892	10.9633	10.7478	361.474		6.58784	6.49775	-0.168873	-0.0310999	-0.168717
CBY1	118.844	89.0714	73.8651	79.568	1295	911	895	902	1124.34	1091.95	1127.81	1105.87	10.3393	9.8321	9.80655	9.81778	361.348		6.89292	6.49725	-0.41603	-0.686099	-0.578805
PMPCB	102.413	78.4956	91.3362	86.4452	1812.22	1484.12	1871.3	1743.97	1825.82	2018.59	1907.02	1968.05	10.8239	10.5359	10.8702	10.7686	358.69		6.67826	6.48659	-0.383717	-0.165141	-0.244542
PTP4A1	100.663	98.2197	78.7207	80.0361	2278	2351	2045	2030	2334.99	2555.51	2418	2474.27	11.1539	11.1994	10.9982	10.9876	357.64		6.65339	6.48236	-0.0354522	-0.354721	-0.330815
PRPF38B	116.948	76.9727	82.5497	80.9905	2613.4	1791.02	1986.33	1967.11	2305.76	2484.2	2239.7	2369.36	11.352	10.807	10.9563	10.9422	357.461		6.86972	6.48164	-0.60345	-0.502535	-0.530044
PIGP	113.798	86.0519	70.1819	87.3368	643	505.001	463	552.001	583.013	626.548	614.057	616.564	9.3298	8.98157	8.85643	9.10983	357.369		6.83033	6.48127	-0.403196	-0.697305	-0.381814
CLTA	130.019	87.7484	69.5289	69.4996	869.782	579.802	529.863	504.167	690.25	705.447	709.335	707.667	9.76534	9.18066	9.05084	8.97919	356.796		7.02258	6.47895	-0.567276	-0.903036	-0.903645
ACTN4	100.193	97.1899	81.6019	77.6635	3683.98	3340.1	3294.54	2988.86	3793.85	3669.13	3757.92	3754.26	11.8472	11.7059	11.6861	11.5456	356.649		6.64664	6.47836	-0.0439083	-0.296111	-0.367477
CKMT1B	95.2935	81.9949	97.7686	81.5043	1514.8	1217.76	1721.01	1353.22	1640.19	1585.63	1638.46	1619.66	10.5654	10.2506	10.7495	10.4027	356.561		6.57431	6.47801	-0.216843	0.0369943	-0.225502
STAG2	105.498	77.9287	76.0997	96.9155	3986.96	3265.36	3425	4305.6	3899.43	4473.6	4189.19	4333.87	11.9613	11.6732	11.7421	12.0722	356.442		6.72107	6.47752	-0.436986	-0.47125	-0.122414
TFG	99.5521	104.17	71.3168	80.7335	1449.22	1524.73	1171.65	1277.3	1502.06	1562.69	1529.18	1543.39	10.5016	10.5748	10.1949	10.3194	355.773		6.63738	6.47481	0.0654227	-0.48121	-0.302284
BMS1	99.1807	92.8515	83.3983	80.3406	4191.57	3946.29	3868.57	3674.88	4360.65	4537.58	4317.64	4462.15	12.0334	11.9465	11.9178	11.8437	355.771		6.63199	6.47481	-0.0951342	-0.250042	-0.30393
FIP1L1	108.908	93.5876	73.2263	79.286	2395.44	2156.17	1858.15	1951.6	2269.48	2459.73	2361.92	2401.21	11.2264	11.0746	10.86	10.9308	355.008		6.76697	6.47171	-0.218723	-0.572679	-0.457975
WDR18	85.9197	82.3522	94.3728	91.2658	1053	937	1287	1157	1264.56	1214.75	1269.36	1236.69	10.041	9.87267	10.3304	10.1768	353.91		6.42492	6.46724	-0.0611819	0.135382	0.0870858
TAX1BP1	98.3494	86.5697	82.7373	84.1062	2297.95	2170.63	2267.97	2258.29	2410.85	2676.98	2551.46	2619.32	11.1664	11.0842	11.1475	11.1413	351.763		6.61984	6.45846	-0.184055	-0.249379	-0.225704
LAS1L	94.5207	89.1694	84.3855	83.4773	2400	2113	2352	2192	2619.91	2529.92	2594.32	2561.58	11.2291	11.0454	11.2	11.0984	351.553		6.56256	6.4576	-0.0840808	-0.163636	-0.179246
GRINA	86.3032	94.377	86.0841	84.2929	1430.36	1448.77	1577.77	1436.37	1710.1	1638.92	1705.98	1662.3	10.4827	10.5011	10.6241	10.4887	351.057		6.43134	6.45556	0.12902	-0.00366754	-0.0340043
CAPRIN1	99.3128	102.272	75.1439	74.286	3564.26	3820.61	3104.28	2973.88	3703.11	3988.42	3845.2	3905.29	11.7996	11.8998	11.6003	11.5384	351.014		6.63391	6.45539	0.0423559	-0.402323	-0.41889
NOMO2	99.8866	91.2871	77.81	81.7237	4456.5	3840.88	3825.44	3813.85	4603.51	4492.05	4576.13	4552.52	12.1219	11.9074	11.9016	11.8972	350.707		6.64222	6.45412	-0.129879	-0.360336	-0.289537
HDDC3	90.619	86.9861	86.5353	86.3958	747	666	786.999	731	850.557	817.426	846.515	825.393	9.54593	9.38046	9.62113	9.51471	350.536		6.50174	6.45342	-0.0590278	-0.0665247	-0.0688517
TOP2B	85.4254	79.7612	94.4772	90.7601	3512	3625	4566	4344	4241.99	4852.22	4498.44	4669.08	11.7783	11.824	12.1569	12.085	350.424		6.41659	6.45296	-0.0989784	0.145302	0.0873929
ANAPC7	113.859	82.1558	81.1194	73.0302	2737.31	1962	2184	1920	2480.61	2549.68	2506	2564.69	11.4188	10.9385	11.0931	10.9073	350.164		6.8311	6.45189	-0.470815	-0.48913	-0.640684
ELP5	103.73	88.8385	80.5352	74.2415	1625	1348	1353	1177	1616.41	1619.99	1563.74	1546.56	10.6667	10.3971	10.4025	10.2015	347.345		6.69669	6.44023	-0.223574	-0.365139	-0.482532
REPS1	111.01	87.2909	70.7799	77.9589	2912	2345	2132	2275	2706.64	2868.12	2803.69	2846.77	11.508	11.1957	11.0583	11.152	347.04		6.79455	6.43896	-0.346789	-0.649282	-0.509908
YIF1B	82.6579	82.374	91.5882	90.3583	804.445	738.027	987.56	897.106	1004.19	956.546	1003.64	968.527	9.65275	9.52851	9.94845	9.80994	346.978		6.36908	6.4387	-0.00496314	0.148009	0.128504
EIF3L	101.107	90.7113	78.0394	76.8204	1726.94	1533.4	1510.01	1415.87	1762.38	1804.76	1801.02	1797.97	10.7544	10.583	10.5608	10.468	346.678		6.65973	6.43745	-0.156523	-0.373602	-0.396316
DCTN4	91.5562	83.4859	83.2045	87.7683	2935	2738	3035	3081	3307.67	3501.42	3395.2	3424.44	11.5194	11.4192	11.5677	11.5894	346.015		6.51659	6.43469	-0.133125	-0.137997	-0.0609577
MSH6	96.2812	86.7167	80.9519	81.2813	4132	3956	4064	4004	4428.13	4870.54	4672.83	4805.51	12.0128	11.95	11.9889	11.9674	345.231		6.58918	6.43142	-0.150944	-0.25019	-0.244332
G3BP2	95.9053	90.1471	79.4807	79.0592	3082	3116	2967	2896	3315.83	3690.37	3474.63	3573.41	11.5899	11.6057	11.535	11.5001	344.592		6.58354	6.42875	-0.0893289	-0.271006	-0.278677
CHTOP	95.7223	86.3942	75.9629	85.5973	1960.68	1783.83	1743.82	1900.66	2113.47	2204.41	2136.75	2166.11	10.9375	10.8012	10.7684	10.8927	343.677		6.58078	6.42491	-0.147921	-0.33356	-0.161289
VTA1	92.1708	91.658	72.6543	85.7731	1794.46	1882.73	1628	1873.77	2008.82	2193.01	2085.68	2131.09	10.8097	10.879	10.6693	10.8721	342.256		6.52624	6.41893	-0.00804947	-0.343263	-0.103785
PREB	93.5243	89.9847	82.242	76.2145	1783.53	1597.44	1749.65	1502.56	1967.69	1895.31	1980.2	1923.23	10.8009	10.642	10.7733	10.5537	341.966		6.54727	6.41771	-0.0556617	-0.185467	-0.295276
SNHG19	78.4669	77.9569	95.6917	89.3295	155	144	213	184	203.82	197.211	207.185	200.937	7.28077	7.17493	7.73809	7.52748	341.445		6.29401	6.41551	-0.00940753	0.286309	0.187051
CSTF2	85.3538	85.2622	85.0569	85.6	1966	1884	2108	2057	2376.64	2359.11	2306.82	2344.21	10.9414	10.88	11.042	11.0067	341.273		6.41538	6.41478	-0.00154937	-0.00502753	0.00415511
PUSL1	86.0688	86.3699	82.8461	84.1882	796.892	745.163	858.141	812.069	955.335	921.114	964.138	940.974	9.63915	9.54238	9.74591	9.66635	339.473		6.42742	6.40715	0.00503945	-0.0550554	-0.0318707
PLD3	93.3774	89.993	74.7917	81.1473	1753.94	1568	1549.95	1561.17	1938.1	1860.21	1928.93	1876.78	10.7768	10.6152	10.5985	10.6089	339.309		6.545	6.40646	-0.0532609	-0.320196	-0.202532
SMPD4	92.3084	89.0921	78.4496	77.8028	3733.91	3347.65	3477.7	3245.61	4173.74	4011.67	4126.24	4069.47	11.8667	11.7091	11.7641	11.6645	337.653		6.52839	6.3994	-0.0511639	-0.234696	-0.246639
TIAL1	104.939	90.6664	71.6669	70.0902	2526	2301	1999	1908	2483.7	2709.53	2596.26	2655.57	11.3029	11.1684	10.9654	10.8982	337.362		6.71341	6.39816	-0.210908	-0.550171	-0.582264
PPP2R2A	111.136	85.5519	70.9262	69.6107	2160.96	1831.41	1608.58	1547.76	2006.29	2285.49	2111	2169.03	11.0778	10.8391	10.652	10.5964	337.225		6.79618	6.39757	-0.377455	-0.647936	-0.674946
MSH2	88.1687	81.6282	82.8202	84.5041	2282	2307.57	2536.72	2542.57	2670.57	3018.13	2850.95	2935.16	11.1564	11.1725	11.309	11.3124	337.121		6.4622	6.39712	-0.111199	-0.0902837	-0.0612451
RPAIN	92.0401	80.0309	78.368	85.2777	1064	874.999	987	1041	1192.8	1167.28	1172.28	1190.84	10.056	9.77396	9.94764	10.0244	335.717		6.52419	6.3911	-0.201705	-0.231997	-0.110094
EXO1	121.944	76.457	69.3919	67.7477	3735.27	2557.47	2346.75	2375.06	3160.55	3571.23	3147.83	3419.92	11.8672	11.3208	11.1968	11.2141	335.541		6.93008	6.39034	-0.673501	-0.813383	-0.847978
NCAPH2	89.2473	76.9091	83.8507	85.258	1611.05	1289.2	1686.69	1593.45	1862.59	1789.64	1872.32	1823.22	10.6542	10.3328	10.7204	10.6384	335.265		6.47974	6.38916	-0.214654	-0.0899848	-0.0659718
ARL16	90.5668	81.6596	78.4546	84.3268	1008	892	994.895	971.33	1148.4	1166.22	1180.35	1123.67	9.978	9.80171	9.95913	9.92456	335.008		6.50091	6.38805	-0.14936	-0.207124	-0.10299
DHX30	107.31	75.3383	74.824	76.8111	4285.6	2847.78	3328.06	3220.73	4120.73	4035.66	4140.03	4090.4	12.0655	11.4759	11.7007	11.6534	334.283		6.74564	6.38493	-0.510326	-0.520209	-0.482395
WTAP	92.1624	99.2257	75.5325	66.7488	1171.62	1327.65	1145.11	961.787	1311.7	1428.51	1411.13	1405.63	10.1949	10.3752	10.1619	9.91032	333.669		6.52611	6.38228	0.106536	-0.287079	-0.465435
SNORD23	55.5593	123.189	57.2796	97.552	7	15	8	13	13	13	13	13	2.90689	3.9542	3.08746	3.75489	333.58		5.79596	6.38189	1.14877	0.0439922	0.812144
ZC3HC1	94.7769	89.7655	70.4751	78.1806	1883.33	1658.76	1537.24	1634.81	2050.34	1972.86	2030.29	2039.88	10.8795	10.6963	10.5866	10.6753	333.198		6.56646	6.38024	-0.0783736	-0.427421	-0.277725
HLA-A	82.2504	81.5738	78.7502	89.0236	1167.9	1086.65	1241.99	1316.96	1465.11	1422.2	1467.98	1443.13	10.1903	10.0863	10.279	10.3635	331.598		6.36195	6.37329	-0.0119166	-0.0627403	0.114164
NUP93	94.6907	84.9818	74.6309	77.1563	2656.3	2280.52	2329.93	2278.12	2894.49	2865.05	2905.88	2880.32	11.3755	11.1555	11.1864	11.1539	331.46		6.56515	6.37269	-0.15607	-0.34345	-0.295439
PCBP2	96.1968	85.7108	74.3947	75.0716	2622.53	2269.74	2260.17	2173.21	2812.95	2827.25	2827.82	2823.98	11.357	11.1486	11.1425	11.0859	331.374		6.58792	6.37232	-0.166512	-0.370789	-0.357723
NTPCR	95.059	78.2348	80.9797	76.453	1050.79	846.047	998.979	918.59	1140.58	1154.57	1148.24	1172.1	10.0379	9.72545	9.96503	9.84406	330.727		6.57075	6.36949	-0.281013	-0.231262	-0.31425
ARIH2	100.589	85.8376	69.7681	74.2932	4494.02	3697.32	3451.52	3497.15	4609.83	4598.68	4604.76	4591.99	12.134	11.8525	11.7532	11.7722	330.488		6.65234	6.36846	-0.228797	-0.52784	-0.437176
FANCI	94.6254	77.6095	79.5156	78.5659	4556.87	3897	4406.74	4266.41	4968.91	5360.92	5158.44	5297.43	12.154	11.9283	12.1057	12.059	330.316		6.56416	6.36771	-0.285994	-0.25099	-0.268324
HMGN1	94.6728	83.0004	72.8904	79.702	1191.49	1132.05	1069.25	1179.54	1298.57	1456.16	1365.4	1443.7	10.2192	10.1454	10.0631	10.2046	330.266		6.56488	6.36748	-0.189832	-0.377223	-0.248335
COX7A2L	88.2895	76.6701	81.6512	83.3657	769.556	686.883	803.054	801.165	899.359	956.491	915.451	937.499	9.58882	9.42497	9.65025	9.64686	329.976		6.46417	6.36622	-0.203578	-0.112769	-0.0827883
TCOF1	94.5393	89.1305	70.0391	76.1329	4698.44	4098.34	3931.76	4040.06	5127.94	4909.14	5225.15	5176.68	12.1981	12.001	11.9411	11.9803	329.842		6.56284	6.36563	-0.0849962	-0.432753	-0.312394
USP39	120.805	103.807	56.6985	46.8862	2608.63	2208.83	1370.73	1096.12	2228.07	2271.74	2250.26	2280.61	11.3494	11.1094	10.4213	10.0988	328.197		6.91654	6.35842	-0.218772	-1.0913	-1.36545
YTHDC1	95.2261	86.6243	72.034	74.2351	2987.82	2743.57	2521.5	2558.48	3237.43	3381.43	3258.18	3362.09	11.5451	11.4221	11.3004	11.3214	328.12		6.57329	6.35808	-0.136585	-0.40268	-0.359256
EMC3	89.8663	78.2275	81.553	77.6045	1367	1186	1401.56	1240	1569.54	1618.64	1599.65	1558.73	10.4173	10.2125	10.4533	10.2767	327.251		6.48971	6.35426	-0.200103	-0.140042	-0.211639
HNRNPUL1	86.9477	79.4628	79.0681	81.5904	3004.78	2586.68	3010.2	2900.67	3565.8	3475.39	3543.62	3468.13	11.5533	11.3372	11.5559	11.5024	327.069		6.44208	6.35345	-0.129868	-0.137052	-0.0917494
TFDP1	92.1499	91.3151	79.2207	63.4103	1931.45	1895.18	1869.65	1423.72	2162.67	2215.8	2196.73	2190.28	10.9158	10.8885	10.8689	10.476	326.096		6.52591	6.34915	-0.0131298	-0.218106	-0.539265
COPS3	110.881	87.4342	62.2615	65.3478	1635.35	1350	1051.66	1066.81	1521.79	1648.46	1572.21	1592.55	10.6758	10.3993	10.0391	10.0598	325.925		6.79287	6.3484	-0.342747	-0.832604	-0.762807
MLX	88.9667	86.3772	71.1929	78.1813	2117.34	1975	1882	1966.46	2455.64	2441.14	2460.57	2453.68	11.0484	10.948	10.8784	10.9418	324.718		6.47519	6.34304	-0.0426157	-0.321533	-0.186442
ECHDC1	83.4529	77.9786	88.2881	74.7723	1127.06	1127	1365	1151.18	1393.5	1543.02	1439.07	1501.9	10.139	10.1389	10.4152	10.1695	324.492		6.38289	6.34204	-0.0978837	0.081258	-0.158458
LAP3	87.9137	80.3874	85.1536	70.9853	1590	1397	1711	1356	1866.13	1855.38	1870.25	1863.49	10.6353	10.4486	10.741	10.4057	324.44		6.45802	6.34181	-0.129118	-0.0460198	-0.308568
MPI	85.0171	83.7801	76.0725	79.5512	1366.05	1244.97	1329.51	1286.75	1657.91	1586.5	1626.73	1577.91	10.4163	10.2825	10.3772	10.3301	324.421		6.40968	6.34172	-0.0211455	-0.160379	-0.0958696
RBM42	101.382	79.6632	69.4508	72.8834	1251.93	913.153	953.924	929.69	1274.14	1223.8	1278.47	1244.36	10.2905	9.8355	9.89849	9.86138	323.38		6.66366	6.33709	-0.347822	-0.545743	-0.476145
SNORA18	98.0225	67.4298	65.1555	92.6744	19	12	14	19	20	19	20	20	4.2854	3.64386	3.85798	4.2854	323.282		6.61504	6.33665	-0.539727	-0.589225	-0.0809413
SNAP47	94.9942	85.6077	74.6648	66.9976	1854.29	1579.69	1599.04	1376.67	2014.1	1970.08	1993.41	2004.51	10.857	10.6259	10.6434	10.4275	322.264		6.56977	6.3321	-0.150098	-0.347411	-0.503729
DKC1	94.7386	80.1839	67.8095	78.3593	2787.94	2344.62	2250.09	2499.71	3036.4	3121.83	3088.61	3111.97	11.4452	11.1954	11.1361	11.2878	321.091		6.56588	6.32684	-0.240639	-0.482464	-0.273847
MORN2	93.8009	67.6528	76.0389	82.9099	421	330	407	428	463.102	520.778	498.209	503.586	8.71939	8.36851	8.67066	8.74315	320.402		6.55153	6.32374	-0.471453	-0.302865	-0.178058
ACOT7	67.9558	82.32	80.5572	88.9964	962.414	1089	1264.47	1309.99	1461.29	1412.36	1461.02	1435.93	9.91126	10.0894	10.3049	10.3559	319.829		6.08653	6.32116	0.276645	0.245417	0.38915
MRPL18	83.1362	94.2649	76.3349	65.6735	634.598	713.106	664.2	543.896	787.609	807.659	809.894	807.907	9.31084	9.47898	9.37656	9.08851	319.41		6.3774	6.31926	0.181244	-0.123133	-0.340164
RBM23	83.7247	79.8684	78.3838	77.348	2195.12	1991.65	2253.95	2115.7	2705.24	2662.34	2676.53	2668.33	11.1004	10.9601	11.1386	11.0473	319.325		6.38758	6.31888	-0.0680282	-0.0950975	-0.114289
RPA1	81.8608	75.9401	84.7416	76.2003	2861	2686.5	3373.56	2927.38	3606.15	3776.93	3705.48	3747.65	11.4826	11.3918	11.7203	11.5156	318.743		6.3551	6.31625	-0.108309	0.0498979	-0.103375
THAP7	92.9561	84.1834	71.8974	68.587	816.786	687.665	702.66	625.502	906.635	872.117	909.673	889.658	9.6747	9.42661	9.45771	9.29002	317.624		6.53848	6.31118	-0.143015	-0.370611	-0.438614
MELK	92.2092	74.0268	73.2088	78.1622	1874	1657	1773	1848	2096.99	2389.78	2254.23	2306.44	10.8723	10.6948	10.7924	10.8521	317.607		6.52684	6.3111	-0.316864	-0.332894	-0.238441
MARK3	95.7855	83.8742	67.9603	69.7893	2712	2390	2180	2156	2921.41	3042.24	2985.75	3013.67	11.4054	11.2231	11.0904	11.0745	317.409		6.58174	6.3102	-0.19158	-0.495115	-0.456802
SLC30A9	91.4448	77.0532	74.6219	74.1479	1871.62	1746.3	1827.81	1803.01	2111.84	2419.65	2279.91	2372.12	10.8705	10.7705	10.8363	10.8166	317.268		6.51483	6.30956	-0.247046	-0.293303	-0.302496
SMARCA5	87.0214	75.5857	78.6474	76.0119	2822.87	2686.89	3023.69	2857.75	3347.09	3795.2	3578.55	3667.57	11.4632	11.392	11.5623	11.4809	317.266		6.4433	6.30955	-0.203257	-0.145971	-0.195144
RBM5	107.215	88.2932	61.8107	59.7442	3628	2890	2331.04	2178.2	3491.52	3494.58	3510.25	3556.62	11.8252	11.4971	11.1871	11.0892	317.063		6.74436	6.30863	-0.28013	-0.794576	-0.843634
STAU1	88.6875	87.9721	73.0504	67.3209	2672	2574	2452	2180	3108.68	3123.83	3124.29	3158.95	11.384	11.3301	11.26	11.0904	317.031		6.47066	6.30848	-0.0116839	-0.279837	-0.397677
CCNL1	125.038	90.2779	47.0673	54.2921	2397	1832	1072	1216	1978.01	2166.55	2119.96	2184.91	11.2273	10.8396	10.0668	10.2485	316.675		6.96622	6.30686	-0.469921	-1.40957	-1.20355
MPHOSPH6	87.5899	70.1135	80.85	76.976	605	535	663	620	712.694	814.659	763.285	785.728	9.24198	9.06474	9.37395	9.27729	315.529		6.45269	6.30163	-0.321071	-0.115517	-0.186355
2019-09-02	95.7203	82.696	66.3182	70.4026	2853.69	2563.66	2264.22	2348.77	3076.13	3309.78	3177.9	3254.52	11.4789	11.3243	11.1451	11.198	315.137		6.58075	6.29984	-0.211007	-0.529421	-0.443195
PTRH2	85.1154	77.8296	74.058	77.659	917	828	863	874	1111.64	1135.82	1084.66	1097.88	9.84156	9.69436	9.75405	9.77231	314.662		6.41135	6.29766	-0.1291	-0.200765	-0.132267
SDHC	75.1943	69.3721	88.4649	81.299	1993.37	1924.38	2708.85	2423.69	2735.3	2961.63	2850.14	2908.23	10.9614	10.9106	11.4037	11.2433	314.33		6.23255	6.29614	-0.116267	0.234482	0.112615
DNM2	92.1752	82.2924	66.2164	73.5839	3105.55	2572.25	2459.21	2553.49	3476.37	3337.17	3456.87	3385.23	11.6009	11.3291	11.2643	11.3185	314.268		6.52631	6.29585	-0.163619	-0.477188	-0.324988
TSR1	83.4653	78.7139	75.4437	76.1332	4019.76	3758.55	4099	3969.73	4969.31	5097.92	5057.18	5086.55	11.9731	11.8762	12.0012	11.955	313.756		6.3831	6.2935	-0.0845571	-0.145776	-0.132651
LUC7L	96.8761	78.0161	72.0844	66.1555	1375.95	1065.58	1137.34	996.896	1465.51	1458.23	1468.6	1470.01	10.4267	10.0581	10.1521	9.96202	313.132		6.59807	6.29063	-0.312369	-0.426454	-0.55028
CRLS1	83.895	79.0957	73.4845	76.1962	877.237	926.614	933.092	967.977	1078.9	1250.75	1181.9	1239.28	9.77764	9.8566	9.86665	9.91957	312.671		6.39051	6.2885	-0.0849844	-0.191144	-0.138865
CBWD2	98.2474	76.2388	70.4077	67.7536	1288.47	1037.8	1040.47	979.031	1353.18	1453.32	1375.51	1409.61	10.332	10.02	10.0237	9.93595	312.648		6.61835	6.28839	-0.365894	-0.480686	-0.536121
IDH3A	84.5044	81.8325	74.8499	70.722	1858.61	1829.26	1873.36	1714.72	2269.39	2386.57	2329.61	2365.23	10.8604	10.8374	10.8718	10.7442	311.909		6.40095	6.28498	-0.0463522	-0.175027	-0.256867
EIF2AK1	80.2246	78.2919	80.3689	72.9906	2568.62	2593.67	2940.4	2593.74	3303.65	3536.89	3405.43	3466.53	11.3271	11.3411	11.522	11.3411	311.876		6.32597	6.28483	-0.0351829	0.00259167	-0.136334
2019-03-07	113.572	82.8409	52.4877	62.868	2695.27	2179.31	1481.96	1751.61	2448.69	2808.65	2628.04	2717.97	11.3965	11.09	10.5338	10.7749	311.769		6.82746	6.28433	-0.455193	-1.11356	-0.85321
LRRC41	82.3794	78.227	75.703	74.9416	2469	2188	2487	2319	3092.46	2986.17	3057.85	3018.66	11.27	11.0957	11.2805	11.1796	311.251		6.36421	6.28193	-0.0746176	-0.121933	-0.136517
C1orf122	82.2718	71.3139	81.3963	76.1552	476.705	380.302	530.854	450.482	597.861	569.35	607.048	577.05	8.89847	8.5729	9.05353	8.81693	311.137		6.36233	6.28141	-0.206216	-0.0154348	-0.111455
SMARCA4	76.8666	77.8932	78.3696	77.3783	4049.54	3835.31	4551.43	4212.94	5435.88	5256.84	5405.71	5311.31	11.9837	11.9053	12.1523	12.0408	310.508		6.26428	6.27849	0.0191412	0.0279388	0.009573
THUMPD2	110.543	72.6532	51.2857	75.5793	1743.28	1201.81	899.009	1310.32	1627.19	1766.06	1631.63	1691.26	10.768	10.2316	9.81299	10.3562	310.061		6.78846	6.27641	-0.605508	-1.10798	-0.548543
NCAPD3	89.2547	78.6849	69.6462	72.0948	4728	4068	4074	4059	5465.73	5519.68	5444.74	5492.26	12.2072	11.9903	11.9924	11.9871	309.681		6.47986	6.27464	-0.181842	-0.357885	-0.308033
ZC3H11A	86.0305	81.8035	68.9462	72.8858	3954.89	3922.73	3658.88	3759.8	4743.34	5119.65	4939.58	5032.21	11.9496	11.9378	11.8374	11.8766	309.666		6.42678	6.27457	-0.072685	-0.319377	-0.239211
MAGT1	75.5156	75.9649	77.9117	80.1812	2304.54	2375.6	2704.72	2699.05	3148.83	3338.75	3231.27	3283.79	11.1706	11.2144	11.4015	11.3985	309.573		6.2387	6.27414	0.00855931	0.0450656	0.0864903
NUP88	85.9438	76.5407	68.9402	77.7995	2185.3	2019.28	2002.28	2198.55	2623.61	2816.62	2703.38	2756.75	11.0939	10.98	10.9678	11.1027	309.224		6.42532	6.27251	-0.167166	-0.318049	-0.143634
SNRPA1	117.878	83.8765	47.3121	59.8188	950.355	699.021	440.438	535.611	831.868	889.763	866.495	873.469	9.89308	9.45022	8.78443	9.06639	308.886		6.88115	6.27093	-0.490959	-1.31702	-0.978626
COMMD6	71.4448	68.6169	83.8393	84.6415	751	728	997.999	971.999	1084.6	1132.72	1107.99	1120.26	9.55363	9.50879	9.96362	9.92555	308.542		6.15876	6.26933	-0.0582646	0.230798	0.244536
LOC728554	87.9	76.2164	74.357	69.8934	1472.49	1222.03	1385.54	1232.94	1728.48	1711.82	1734.4	1720.85	10.5245	10.2557	10.4368	10.2685	308.367		6.45779	6.2685	-0.205763	-0.241396	-0.330708
PPP4R3A	78.1853	85.2874	72.1041	72.5035	2269.29	2641.69	2411.14	2374.74	2994.8	3306.9	3112.55	3195.17	11.1483	11.3675	11.2358	11.2139	308.08		6.28883	6.26716	0.125435	-0.116815	-0.108847
MPC2	74.9133	69.7707	83.7028	79.0911	512.822	480.189	656.076	590.193	706.332	734.79	729.571	727.952	9.00372	8.90896	9.35882	9.20626	307.478		6.22715	6.26434	-0.102601	0.160054	0.0782936
FLOT1	94.6954	74.5141	62.0496	76.1986	1414.6	1049.91	1044.89	1202.29	1541.37	1504.31	1567.42	1539.22	10.4667	10.0367	10.0298	10.2322	307.458		6.56522	6.26424	-0.345781	-0.609872	-0.313529
VPS35	85.4474	76.1707	73.1742	72.0664	2415.55	2342.17	2424.41	2356.87	2916.88	3282.87	3083.91	3190.36	11.2384	11.1939	11.2437	11.203	306.859		6.41696	6.26143	-0.1658	-0.223702	-0.245709
RDX	93.0234	76.7333	66.1985	69.9816	2632	2347	2193	2284	2919.41	3265.53	3083.5	3183.82	11.3622	11.1969	11.099	11.1577	305.937		6.53952	6.25709	-0.277742	-0.490797	-0.410618
DSTN	74.9891	73.6253	83.1215	74.0072	1132	1154.9	1448.91	1244.58	1557.58	1674.71	1622.49	1640.53	10.1453	10.1742	10.5013	10.282	305.743		6.22861	6.25618	-0.0264803	0.148541	-0.0190151
STAMBP	96.4858	77.1384	64.5209	65.8906	2290	1817	1672	1649	2448.92	2514.83	2412.06	2441.37	11.1614	10.8277	10.7078	10.6878	304.036		6.59224	6.2481	-0.322868	-0.58055	-0.550243
CCDC12	71.048	72.5288	78.2417	82.1723	559.999	551.002	670	673	813.277	811.083	797.058	798.961	9.13057	9.10722	9.38909	9.39553	303.991		6.15072	6.24788	0.029759	0.139143	0.209858
MTHFD1L	99.2014	81.6865	59.2408	63.5044	3149.31	2582.39	2144.07	2200.59	3275.66	3375.17	3368.77	3380.43	11.621	11.3348	11.0665	11.104	303.633		6.63229	6.24619	-0.280262	-0.74377	-0.643503
CUTA	69.5653	66.0985	94.5296	72.8563	474.675	422.012	716.165	517.58	704.054	681.644	705.177	693.021	8.89232	8.72285	9.48516	9.01703	303.05		6.12029	6.24341	-0.0737498	0.442399	0.0666866
SNORD68	113.5	85.411	74.4634	29.2656	11	8	8	3	10	10	10	10	3.52356	3.08746	3.08746	1.80735	302.64		6.82654	6.24146	-0.410194	-0.608084	-1.95541
DPH1	76.7477	75.9984	76.8137	72.3941	1605.37	1469.23	1767.37	1560.92	2158.3	2064	2141.61	2103.36	10.6491	10.5213	10.7878	10.6086	301.954		6.26205	6.23818	-0.0141547	0.00124037	-0.0842501
GLOD4	74.5853	74.5233	75.6464	77.0301	1258.6	1265.88	1449.4	1422.86	1741.14	1813.52	1783.41	1801.93	10.2982	10.3065	10.5017	10.4751	301.785		6.22082	6.23738	-0.00120156	0.0203802	0.0465307
CDC6	99.0917	76.1623	64.8454	61.5657	2784.7	2179.55	2074.98	1910.41	2899.64	3055.29	2978.43	3027.08	11.4436	11.0901	11.0192	10.9	301.665		6.63069	6.2368	-0.379688	-0.61176	-0.686637
SCAND1	81.5694	66.1902	79.1157	74.6513	402	299	442	372	508.511	482.282	520.011	486.118	8.65284	8.22641	8.78953	8.5411	301.527		6.34996	6.23614	-0.30141	-0.0440654	-0.127862
MMAB	80.539	76.7074	71.1536	72.199	822.696	749.012	805.24	792.917	1053.99	1042.5	1053.37	1071.35	9.68509	9.54981	9.65417	9.63194	300.599		6.33162	6.2317	-0.0703228	-0.178751	-0.157708
EIF5A	81.425	95.7578	68.9264	54.444	1121.88	1219.38	1033.36	782.524	1421.64	1359.52	1395.47	1402.12	10.1323	10.2525	10.0138	9.61291	300.553		6.3474	6.23148	0.233919	-0.240415	-0.580697
GLRX2	83.3671	76.4292	66.976	73.5963	331	315	307	322	409.671	440.023	426.651	426.811	8.37287	8.3015	8.26444	8.33316	300.369		6.38141	6.23059	-0.125355	-0.315835	-0.179844
EIF2B4	78.8619	72.9162	73.2389	75.2492	1343	1169	1384	1327	1757.16	1711.65	1758.93	1720.3	10.3918	10.1917	10.4351	10.3745	300.266		6.30126	6.2301	-0.113089	-0.106719	-0.0676519
SNHG25	63.4963	97.8668	85.9193	52.528	8	11	12	7	13	12	13	13	3.08746	3.52356	3.64386	2.90689	299.81		5.9886	6.22791	0.624147	0.43631	-0.273586
ACTR6	76.7619	73.9151	74.3178	73.5377	723	737	816.001	789	971.84	1064.53	1022	1046.65	9.49885	9.5265	9.67331	9.6248	298.533		6.26232	6.22174	-0.0545218	-0.0466817	-0.0619056
DBN1	74.5898	75.7101	82.3074	65.8912	2026.49	1918.63	2468.68	1856.88	2803.28	2705.58	2791.77	2749.11	10.9851	10.9062	11.2698	10.8591	298.499		6.22091	6.22158	0.021507	0.142042	-0.178893
NCAPG	102.008	72.9821	59.7486	63.1789	3118.87	2460.52	2155.45	2237.73	3154.74	3599.43	3357.87	3455.19	11.607	11.265	11.0741	11.1281	297.918		6.67254	6.21877	-0.483074	-0.771711	-0.691174
ST6GALNAC6	91.291	79.7735	61.001	64.9829	2168.31	1772.09	1589.07	1610.31	2450.73	2371.65	2424.71	2417.39	11.0827	10.7916	10.6344	10.6536	297.048		6.5124	6.21455	-0.194563	-0.581639	-0.490413
PTPN11	77.1851	71.7665	74.5294	73.3145	3949	3828	4384.65	4205	5279.05	5694.74	5475.96	5595.16	11.9475	11.9026	12.0984	12.0381	296.796		6.27025	6.21333	-0.105011	-0.0505138	-0.074225
C19orf70	72.0243	61.7251	70.1404	92.6291	506.209	403.93	551.871	678.228	725.192	698.663	732.356	714.272	8.98501	8.65975	9.10949	9.40669	296.519		6.17041	6.21198	-0.222625	-0.0382379	0.362983
IFNGR1	89.6994	75.1678	63.3812	67.9708	1483.16	1369.91	1244.18	1308.46	1706.08	1945.73	1827.15	1877.91	10.5349	10.4204	10.2816	10.3542	296.219		6.48703	6.21052	-0.254983	-0.501044	-0.400183
ALDH9A1	76.7542	74.12	75.731	69.4136	1806.94	1789.95	2047.56	1810.09	2429.09	2578.27	2516.6	2543.85	10.8197	10.8061	11	10.8222	296.019		6.26217	6.20955	-0.0503834	-0.0193613	-0.145027
MRPL57	79.0582	64.7134	75.975	76.2627	402.083	327.714	445.597	419.815	524.772	540.66	545.914	537.01	8.65314	8.35849	8.80121	8.71533	296.009		6.30484	6.2095	-0.288849	-0.0573896	-0.051937
CAP1	75.2744	78.8531	74.6837	66.7827	2124.61	2218.12	2372.76	2041.37	2912.28	3003.25	2957.2	2981.91	11.0533	11.1154	11.2127	10.9957	295.594		6.23409	6.20747	0.0670078	-0.0113656	-0.172686
CTBP2	83.5966	74.4983	69.6104	67.1866	2010.31	1775.68	1875.51	1759.25	2481.28	2544.74	2507.84	2554.35	10.9736	10.7946	10.8735	10.7812	294.892		6.38537	6.20404	-0.166237	-0.264142	-0.31527
DGUOK	97.0268	80.7343	57.5511	58.8644	633.651	494.774	386.958	379.267	673.846	654.294	625.839	628.532	9.30868	8.95208	8.5979	8.56897	294.177		6.60031	6.20054	-0.265201	-0.753538	-0.720986
IRF2BP2	87.0943	82.2862	59.8961	64.7965	2566	2475	2020	2100	3039.97	3211.24	3139.1	3161.58	11.3256	11.2735	10.9805	11.0365	294.073		6.44451	6.20003	-0.0819272	-0.540115	-0.426661
RNVU1-18	0	78.4709	146.844	68.1374	0	25	58	25	35.5049	34.014	36.764	35.792	-1	4.67243	5.87036	4.67243	293.452		#NUM!	6.19698
NCKAP1	73.3671	67.2162	76.6701	76.1888	2334.96	2371.45	2896.94	2835.97	3283.82	3766.73	3516.96	3631.17	11.1895	11.2119	11.5006	11.4699	293.442		6.19706	6.19693	-0.126325	0.0635294	0.0544455
RBM34	83.9808	59.1535	72.7978	75.6522	1015.92	749.961	969.713	993.9	1248.19	1353.57	1239.87	1281.61	9.98928	9.55163	9.92216	9.95768	291.584		6.39199	6.18777	-0.505597	-0.206165	-0.150678
AP1B1	89.4631	80.0204	64.8775	56.2647	3714.12	3099.89	2971.6	2421.73	4283.65	4135.9	4263.33	4198.8	11.859	11.5982	11.5373	11.2421	290.626		6.48322	6.18302	-0.160925	-0.463574	-0.669064
TSPYL1	80.1731	78.0478	69.0074	62.9688	3279.22	3141.65	3159.8	2767.18	4220.3	4297.55	4262.03	4286.94	11.6794	11.6175	11.6258	11.4345	290.197		6.32505	6.18089	-0.0387605	-0.216367	-0.348481
SART1	82.0984	80.87	65.1429	61.6546	1943.94	1784.98	1702.95	1509.55	2443.15	2356.52	2433.27	2388.46	10.9251	10.8021	10.7342	10.5604	289.766		6.35928	6.17874	-0.0217492	-0.333747	-0.413146
RNF220	66.8603	71.4223	75.8152	75.4799	1434.07	1408.46	1774.15	1645	2213.11	2105.4	2178.15	2126.04	10.4864	10.4604	10.7933	10.6843	289.578		6.06308	6.17781	0.0952239	0.181336	0.174941
CGGBP1	83.8925	83.221	54.9397	67.2079	1984.08	2030.13	1476.12	1755.08	2440.28	2604.45	2500.86	2547.48	10.9546	10.9877	10.5281	10.7777	289.261		6.39047	6.17623	-0.0115928	-0.610693	-0.31991
WRB	77.9687	75.0887	66.835	68.9777	690.404	678.923	670.264	666.63	913.662	965.319	933.458	942.783	9.43234	9.40817	9.38966	9.38182	288.87		6.28482	6.17428	-0.0542999	-0.222293	-0.176765
C8orf59	79.8871	61.4985	72.6708	74.5026	323.994	279.275	352.491	346.854	418.467	484.832	451.483	454.163	8.34205	8.12812	8.46349	8.44026	288.559		6.31989	6.17272	-0.377412	-0.136587	-0.100673
RBM26	78.0287	77.437	65.5054	67.3586	2733.2	2895.56	2724.82	2722.77	3614.25	3992.16	3871.81	3943.24	11.4166	11.4999	11.4122	11.4111	288.33		6.28593	6.17158	-0.0109824	-0.252391	-0.212143
CHEK1	84.3679	74.798	61.8029	67.2983	1773.01	1664	1501	1593	2168.39	2375.13	2260.61	2309.13	10.7924	10.7009	10.5522	10.638	288.267		6.39862	6.17126	-0.173695	-0.449021	-0.326125
IFT43	83.3718	77.4499	59.8392	67.4325	597.278	519.499	471.216	499.747	739.195	716.123	732.971	722.965	9.22347	9.02237	8.88177	8.9665	288.093		6.38149	6.17039	-0.106297	-0.478468	-0.306116
SUCLA2	78.3178	62.1242	72.7242	74.4537	1231	1089	1369	1380	1621.81	1871.5	1752.17	1808.13	10.2662	10.0895	10.4194	10.431	287.62		6.29127	6.16802	-0.334183	-0.106904	-0.0729961
NSMF	75.4301	76.348	71.9794	63.5774	1810	1703	1873	1557	2475.92	2381.45	2422.05	2389.03	10.8222	10.7343	10.8715	10.605	287.335		6.23707	6.16659	0.0174502	-0.0675562	-0.246627
B4GALT2	73.3285	72.3213	71.7299	69.7952	1328	1224	1435	1311	1868.65	1806.92	1862.11	1832.37	10.3756	10.258	10.4873	10.357	287.175		6.1963	6.16579	-0.0199544	-0.0317995	-0.071247
EMC10	64.2074	71.3223	78.3267	73.114	383.504	393.975	526.753	448.447	616.293	589.749	625.965	598.338	8.58498	8.62379	9.04235	8.8104	286.97		6.00467	6.16476	0.151614	0.286764	0.187408
TMEM98	73.7469	67.9682	73.7591	71.1859	1126.99	1017.27	1267.42	1153.05	1576.81	1597.92	1599.41	1580.12	10.1389	9.9912	10.3083	10.1719	286.66		6.20451	6.1632	-0.117722	0.00023804	-0.0509903
LAMP2	68.5457	67.755	76.5858	73.5318	1832.98	1918.04	2354	2207	2759.18	3022.31	2860.96	2927.95	10.8404	10.9058	11.2012	11.1082	286.418		6.09899	6.16198	-0.0167374	0.160011	0.101302
ZC3H14	91.0458	70.7124	62.4489	61.7829	2510.59	2136.32	1987.16	1994.55	2845.23	3225.48	2961.84	3149.29	11.2941	11.0613	10.9569	10.9622	285.99		6.50852	6.15982	-0.364629	-0.543916	-0.559385
BAG6	71.4542	73.8337	69.7362	70.5298	2593.39	2493.34	2807.71	2671.23	3744.91	3605.37	3747.54	3694.66	11.3409	11.2842	11.4554	11.3836	285.554		6.15895	6.15762	0.0472611	-0.035112	-0.0187864
CFL2	74.6074	69.3726	70.4554	70.9037	1118.95	1152.48	1243.23	1227.35	1547.51	1773.65	1642.44	1688.63	10.1286	10.1711	10.2805	10.2619	285.339		6.22125	6.15653	-0.104953	-0.0826075	-0.073458
QKI	83.3999	72.4405	59.0662	70.184	2164.37	2103.6	1945.98	2037.1	2677.74	3100.31	3066.58	2831.46	11.0801	11.039	10.9267	10.9927	285.091		6.38197	6.15528	-0.203248	-0.497714	-0.248904
ZNF24	86.0516	68.7857	64.7731	65.3104	3551.51	2984.54	3074.84	3024.34	4258.49	4632.37	4418.56	4517.36	11.7944	11.5435	11.5865	11.5626	284.921		6.42713	6.15442	-0.323092	-0.409806	-0.397889
TNPO1	70.8439	70.754	67.9617	75.2391	3586.11	3831.48	3977.12	4324.99	5223.04	5781.48	5447	5607.61	11.8084	11.9039	11.9577	12.0786	284.799		6.14657	6.1538	-0.00183176	-0.0599214	0.0868395
IQCB1	104.577	79.8692	41.4898	58.556	1981.4	1601.17	915.866	1277.67	1954.97	2140.34	2054.68	2128.55	10.9527	10.6454	9.83978	10.3199	284.492		6.70842	6.15224	-0.388848	-1.33373	-0.83667
SHMT1	88.82	65.4554	66.0058	63.2862	2020	1411.38	1668	1514	2346.62	2302.09	2352.16	2333.74	10.9805	10.4634	10.7043	10.5646	283.567		6.47281	6.14755	-0.440372	-0.428292	-0.488993
SNHG3	65.0058	71.6942	77.9471	68.3218	1454.25	1591.3	1964.66	1653.03	2308.28	2369.69	2346.06	2360.24	10.5066	10.6364	10.9404	10.6913	282.969		6.0225	6.1445	0.141289	0.261928	0.0717768
SLC35A4	67.0337	70.5462	74.9802	70.1291	2023	1985	2489	2194	3113.9	3004.07	3089.81	3051.93	10.9826	10.9553	11.2816	11.0997	282.689		6.06681	6.14307	0.0736826	0.161622	0.0651276
CHID1	64.5343	65.183	77.0874	75.5338	792.665	726.767	1021.52	947.147	1267.36	1190.38	1233.43	1223.24	9.63148	9.50634	9.9972	9.88821	282.338		6.012	6.14128	0.0144288	0.256427	0.227055
UBTF	77.0139	71.5327	69.4126	63.8863	2362.14	2089.53	2355.91	2053.57	3164.75	3118.65	3159.18	3135.72	11.2062	11.0293	11.2024	11.0043	281.846		6.26705	6.13876	-0.106516	-0.14992	-0.269611
CYCS	72.4229	68.5305	71.0033	69.0029	3292	3216.98	3690	3479.66	4690.14	5011.74	4837.27	4919.34	11.685	11.6517	11.8496	11.7649	280.96		6.17837	6.13422	-0.0797	-0.02856	-0.0697901
PRPF4	82.0645	76.2924	59.7888	62.4125	2440	2215	1990	1984	3067.87	3099.68	3098.03	3101.03	11.253	11.1134	10.9589	10.9546	280.558		6.35869	6.13216	-0.105219	-0.456883	-0.394923
ZFAND6	80.4353	70.6827	62.6169	66.6772	840.424	790.297	756.971	787.917	1078.09	1193.72	1125.23	1152.76	9.71583	9.62716	9.56505	9.62282	280.412		6.32976	6.1314	-0.186473	-0.361277	-0.270635
ASNS	90.1463	60.9411	73.3951	55.8994	1614.04	1160.44	1484	1113.72	1847.43	2033	1882	1943.6	10.6569	10.1811	10.5358	10.1218	280.382		6.4942	6.13125	-0.564852	-0.296584	-0.689434
SNHG16	69.3722	61.1772	85.6714	64.08	1574	1425	2221.98	1617	2341.11	2486.85	2414.11	2461.64	10.6207	10.4773	11.118	10.6595	280.301		6.11629	6.13083	-0.181362	0.304457	-0.114483
XRCC1	90.7075	73.9222	59.5635	55.9772	1892	1433	1369	1207	2152.19	2069.64	2139.32	2103.45	10.8861	10.4853	10.4194	10.2378	280.17		6.50315	6.13016	-0.295215	-0.606794	-0.696384
CIB1	70.9097	69.2027	67.921	71.4235	577.149	523.737	601.255	598.12	839.816	808.005	823.962	816.928	9.17405	9.03408	9.23303	9.2255	279.457		6.14791	6.12648	-0.035154	-0.0621255	0.0104158
URI1	71.9405	66.6842	75.5205	65.0398	1318	1328	1651	1387	1890.36	2126.18	2034.86	2080.34	10.3647	10.3756	10.6896	10.4383	279.185		6.16873	6.12508	-0.109459	0.0700645	-0.145481
SAT2	74.5736	65.8338	65.5529	73.1973	575.412	477.642	561.643	579.458	796.151	774.599	797.483	772.26	9.1697	8.9013	9.13479	9.1798	279.158		6.22059	6.12494	-0.179837	-0.186006	-0.0268757
PAIP1	74.0646	74.2658	59.5798	70.6712	1000.43	1072.52	935.141	1081.03	1393.73	1541.84	1460.94	1492.21	9.96713	10.0675	9.86981	10.0789	278.581		6.21071	6.12195	0.00391514	-0.313961	-0.0676612
FDFT1	75.23	70.5466	63.1017	68.8404	1594.89	1440.94	1489.27	1535.08	2187.47	2180.7	2196.78	2175.32	10.6397	10.4933	10.5409	10.5846	277.719		6.23324	6.11748	-0.0927308	-0.253629	-0.128053
RABEPK	69.0471	74.2021	58.6419	75.2614	827.685	837.914	824.856	944.436	1236.86	1205.61	1309.25	1224.16	9.69381	9.71152	9.68887	9.88407	277.152		6.10951	6.11454	0.103879	-0.235648	0.124329
NDUFS1	78.3495	60.0321	69.4278	68.8294	2127.75	1661.98	2143.55	2072.04	2802.11	2955.74	2873.77	2936.71	11.0554	10.6991	11.0661	11.0172	276.639		6.29185	6.11186	-0.384189	-0.17441	-0.186898
PHB2	86.2893	79.2652	60.2737	50.2581	1099.29	928.993	840.756	649.642	1314.5	1251.28	1298.36	1260.97	10.103	9.8603	9.7164	9.34461	276.086		6.43111	6.10898	-0.122495	-0.517653	-0.779828
PDCD2	68.0303	63.7934	76.4091	65.4722	1266.14	1201.71	1468.37	1320.86	1920.36	2011.17	1788.73	1968.06	10.3068	10.2315	10.5205	10.3678	273.705		6.08811	6.09648	-0.0927695	0.167567	-0.0552944
PPP1R7	73.864	63.393	65.7678	70.3076	657.12	569.531	690.364	712.771	917.941	959.18	977.053	988.973	9.36111	9.1549	9.43226	9.47831	273.332		6.2068	6.09451	-0.220548	-0.167491	-0.0711922
GTPBP6	70.4302	69.7807	65.9497	67.0979	1152.2	1065	1196.07	1157.12	1688	1629.44	1688.09	1682.31	10.1708	10.0573	10.2247	10.1769	273.259		6.13812	6.09412	-0.0133655	-0.094827	-0.0699267
METTL23	76.5231	57.6652	70.2652	68.225	604.001	475.002	624	601.001	814.416	879.435	826.604	859.344	9.2396	8.89331	9.28656	9.23242	272.679		6.25782	6.09106	-0.408193	-0.123085	-0.165593
BCOR	77.0556	69.9029	58.597	67.068	4736.69	4047.01	3962.33	4300.3	6342.68	6181.07	6294.02	6254.89	12.2098	11.9828	11.9523	12.0704	272.623		6.26783	6.09077	-0.140548	-0.395074	-0.200275
ISYNA1	70.3818	62.3523	74.461	65.4051	1252	1031.54	1485.56	1224.31	1835.46	1766.27	1857.01	1826.06	10.2906	10.0113	10.5373	10.2583	272.6		6.13713	6.09064	-0.17476	0.0812817	-0.1058
COMT	70.751	61.2109	73.6724	66.9395	1462.65	1194.84	1680.48	1457.71	2133.09	2084.03	2123.16	2124.34	10.5149	10.2232	10.7151	10.51	272.574		6.14468	6.0905	-0.208961	0.0583727	-0.0798939
TPRKB	78.0127	61.0524	57.0869	75.7653	265.909	212.445	219.245	278.464	351.7	371.506	357.475	358.539	8.0575	7.73434	7.77969	8.12394	271.917		6.28564	6.08702	-0.353661	-0.45055	-0.0421725
UIMC1	101.441	70.2632	47.524	52.6755	2217	1526.79	1203.84	1301	2255.03	2319.94	2357.81	2409.38	11.1147	10.5768	10.234	10.346	271.904		6.6645	6.08695	-0.529803	-1.09392	-0.94544
NAA15	80.1501	68.5029	56.6618	66.3769	3137.98	2981.62	2633.1	3028.34	4039.69	4646.94	4325.44	4450.65	11.6159	11.5421	11.3628	11.5645	271.692		6.32463	6.08583	-0.22654	-0.500329	-0.272022
NDUFA10	72.3388	65.6784	68.1509	64.5761	1680.99	1466.97	1764.97	1634.11	2397.7	2384.64	2410.56	2468.57	10.7155	10.5191	10.7858	10.6747	270.744		6.1767	6.08079	-0.139351	-0.0860362	-0.16377
IMP4	73.7224	67.5185	62.9381	66.4659	2015	1813	1936	1902	2820.19	2866.81	2863.15	2791.56	10.9769	10.8246	10.9192	10.8937	270.645		6.20403	6.08026	-0.12682	-0.228168	-0.149488
ZCCHC17	72.8984	63.9785	67.5386	65.2732	1193	1043	1255	1171	1688.59	1740.5	1729.6	1750.08	10.221	10.0272	10.294	10.1941	269.689		6.18782	6.07515	-0.1883	-0.110175	-0.159398
NUP107	81.4321	60.8989	62.2057	64.6848	2229.63	1821.56	2013.82	2057.48	2825.14	3193.43	3013.31	3102.91	11.1229	10.8314	10.9761	11.007	269.221		6.34753	6.07265	-0.419181	-0.38855	-0.332171
POGK	69.902	72.0215	62.9553	63.6582	2953.66	3107.7	3007.46	2915.12	4359.86	4606.82	4446.53	4467.23	11.5285	11.6019	11.5546	11.5096	268.537		6.12726	6.06898	0.0430949	-0.151006	-0.134987
PLEKHJ1	70.4851	61.4643	70.4534	66.0342	780.88	634.754	862.517	757.238	1143.11	1102.57	1139.51	1118.66	9.60988	9.31119	9.75325	9.56556	268.437		6.13925	6.06844	-0.197569	-0.000648739	-0.094104
DEAF1	77.2985	86.9962	54.1314	49.9993	1532.68	1639.27	1127.28	1007.69	2045.9	2011.75	1938.37	1966.08	10.5823	10.6793	10.1393	9.97756	268.425		6.27237	6.06838	0.170512	-0.513974	-0.628534
RPL27	59.9551	59.7795	73.8834	74.6623	121.977	114.379	170.098	157.903	209.92	204.276	214.292	206.312	6.93637	6.84397	7.41446	7.30746	268.28		5.90581	6.0676	-0.00423242	0.301366	0.316496
ARL6IP6	76.6123	71.7155	55.1751	64.5206	632.001	619	534	557.999	851.179	921.513	900.846	843.669	9.30492	9.27496	9.06205	9.12541	268.024		6.2595	6.06622	-0.0952896	-0.473557	-0.247816
GTF2H2C_2	75.6367	69.5536	60.1249	62.6237	898.539	892.744	844.858	857.44	1225.76	1370.35	1307.92	1335.68	9.81224	9.80291	9.72342	9.74473	267.939		6.24102	6.06576	-0.120962	-0.331125	-0.272378
CKLF	62.8264	55.3188	81.0102	68.0433	353.481	324.264	531.107	427.412	580.531	625.822	610.233	612.77	8.46753	8.34325	9.05422	8.74117	267.199		5.9733	6.06177	-0.183602	0.366733	0.115081
ESS2	71.9669	67.1714	61.1557	66.2793	1148.55	1003.25	1077.65	1093.1	1646.72	1594.59	1640.19	1608.87	10.1662	9.97118	10.0743	10.0949	266.573		6.16926	6.05839	-0.099487	-0.234847	-0.118776
UBP1	82.0999	68.7135	59.5982	55.4714	2413	2149	2013	1973.04	3032.61	3339.01	3143.86	3469.78	11.2369	11.0698	10.9755	10.9466	265.883		6.35931	6.05465	-0.256786	-0.462111	-0.565635
NUCB2	80.9042	59.9699	56.6924	67.8013	1062.3	861.93	879.193	1030.91	1354.81	1534.49	1443.48	1483.27	10.0537	9.75226	9.78086	10.0104	265.368		6.33814	6.05185	-0.431976	-0.513059	-0.254902
HUWE1	76.5342	70.3094	56.0153	62.3933	12007	10523.2	9723.63	10283.6	16187.6	15979.4	16157.5	16078.5	13.5517	13.3614	13.2474	13.3281	265.252		6.25803	6.05122	-0.122386	-0.450282	-0.294712
PAXX	71.7006	56.3834	69.9927	67.0863	393.549	290.821	440.221	385.558	566.341	550.678	585.424	560.649	8.62223	8.18647	8.78372	8.59267	265.163		6.16391	6.05074	-0.346715	-0.034781	-0.0959668
MAPKAPK5	75.8352	70.2466	57.239	61.6758	1419.69	1245.42	1139.06	1190.27	1931.63	1892.85	1852.29	1882.63	10.4719	10.283	10.1543	10.2177	264.997		6.24479	6.04983	-0.110438	-0.40587	-0.298162
MRPL48	62.125	59.1046	76.8141	66.3637	552.108	539.022	780.515	633.115	916.981	973.664	945.788	930.655	9.11011	9.07554	9.60921	9.30746	264.407		5.9571	6.04662	-0.0719032	0.306198	0.095221
UROS	77.9577	68.7584	60.4585	57.1141	1082.55	901.484	889.018	850.502	1432.81	1399.77	1368.69	1452.67	10.0809	9.81696	9.79688	9.73302	264.289		6.28462	6.04597	-0.181154	-0.366745	-0.448845
NUDT1	58.3831	67.1573	70.2483	68.479	306.622	331.85	413.617	381.212	541.9	527.558	548.045	543.058	8.26267	8.37656	8.69389	8.57634	264.268		5.86748	6.04586	0.201993	0.266911	0.230109
MTIF3	67.1685	64.9648	68.5834	63.3118	623	639.047	738.998	663.9	957.028	1050.22	1002.95	1022.95	9.28425	9.32091	9.5304	9.37591	264.028		6.06971	6.04455	-0.0481273	0.0300751	-0.0853107
RPAP2	78.6097	60.9143	57.4624	67.0347	1307.86	1202.02	1222.75	1350.05	1716.67	2106.77	1980.65	1964.66	10.3535	10.2318	10.2565	10.3993	264.021		6.29663	6.04451	-0.367927	-0.452088	-0.2298
UBE2E3	71.6771	59.7825	68.2512	64.2307	762.649	666.096	834.613	775.177	1097.86	1189.56	1138.22	1177.32	9.57582	9.38067	9.70583	9.59931	263.942		6.16344	6.04407	-0.261788	-0.0706568	-0.15825
SKP1	68.5868	60.656	72.5659	62.0869	1240.15	1205.27	1550.35	1298.69	1865.67	2121.45	1988.61	2040.53	10.2769	10.2357	10.5988	10.3434	263.896		6.09986	6.04382	-0.177281	0.0813613	-0.14364
SCPEP1	67.3145	61.2138	68.8488	66.1175	1167	997.999	1309	1197	1788.81	1740.62	1769.69	1766.09	10.1892	9.96362	10.3548	10.2258	263.495		6.07285	6.04163	-0.13706	0.0325144	-0.0258845
SRSF10	79.0463	68.6931	54.6214	60.9753	2075.54	1982.97	1736.75	1876.28	2709.27	3081.97	2959.56	3001.78	11.0196	10.9538	10.7626	10.874	263.336		6.30463	6.04076	-0.202532	-0.533231	-0.374473
SMIM7	69.961	61.748	64.5301	66.8486	893.017	799.173	943.622	923.094	1317.06	1381.79	1361.1	1347.07	9.80335	9.64327	9.88283	9.85111	263.088		6.12848	6.0394	-0.180159	-0.11658	-0.0656548
ERP29	81.4605	67.6408	55.8385	58.0345	827.643	639.822	626.798	608.653	1048.33	1009.89	1044.83	1023.1	9.69374	9.32265	9.29301	9.25066	262.974		6.34803	6.03878	-0.268206	-0.544839	-0.48919
TFAM	91.844	64.2385	49.2373	57.0344	591.809	457.709	357.885	405.856	664.863	760.709	676.554	694.178	9.21021	8.83986	8.48537	8.6666	262.354		6.52111	6.03537	-0.515748	-0.899433	-0.687355
C14orf119	79.618	65.3249	64.4185	52.7948	951.74	784.252	878.937	688.936	1233.41	1281.74	1269.99	1272.99	9.89518	9.61609	9.78044	9.42927	262.156		6.31502	6.03428	-0.285462	-0.305619	-0.592699
PRRC2B	75.4927	73.6691	52.9322	59.9301	8790	8098	6800.99	7302	12013.9	11735.9	11959.3	11885.9	13.1017	12.9834	12.7316	12.8342	262.024		6.23827	6.03356	-0.0352772	-0.512192	-0.333058
INTS12	87.6487	69.4086	49.6951	54.4382	1405.64	1156.58	905.209	976.398	1654.74	1779.05	1695.46	1749.68	10.4575	10.1763	9.8229	9.93206	261.191		6.45366	6.02896	-0.33662	-0.818629	-0.687113
ISOC1	66.9374	61.627	66.1247	66.089	890	833	997	965	1371.9	1443.11	1403.41	1424.41	9.79847	9.70304	9.96217	9.91513	260.778		6.06474	6.02668	-0.119252	-0.0176249	-0.018404
OAZ2	73.8608	66.8159	62.5385	57.1884	1396	1208	1314	1137	1950.17	1930.24	1955.69	1939.5	10.4476	10.239	10.3603	10.1517	260.404		6.20674	6.02461	-0.144616	-0.240064	-0.369086
HNRNPUL2-BSCL2	81.4979	71.6846	51.8206	55.1864	3082.41	2545.4	2164.61	2168.18	3902.53	3791.01	3888.04	3832.66	11.5901	11.314	11.0802	11.0826	260.19		6.34869	6.02342	-0.185099	-0.653237	-0.562451
POLR3H	63.1945	63.5515	70.8235	62.3301	1261	1194	1582	1287	2058.91	2005.87	2079.13	2014.27	10.3009	10.2222	10.628	10.3304	259.9		5.98173	6.02181	0.00812734	0.164429	-0.0198692
LY6E	57.1033	62.7954	77.1106	62.6693	561.639	574.535	842.643	639.717	1014.84	976.815	1017.14	995.793	9.13478	9.16751	9.71963	9.32242	259.679		5.8355	6.02058	0.137086	0.433355	0.134186
USO1	72.2747	63.788	62.6292	60.7498	2236	2154	2281	2173	3192.18	3605.21	3390.01	3489.41	11.127	11.0731	11.1558	11.0858	259.442		6.17542	6.01927	-0.180206	-0.206656	-0.250613
FAM207A	78.6446	50.2879	53.3462	76.8385	503.616	287.603	356.717	494.871	660.742	610.598	622.407	628.275	8.97761	8.17044	8.48066	8.95237	259.117		6.29728	6.01746	-0.645138	-0.559963	-0.0335186
SNORD3A	54.3442	50.0774	70.2247	84.022	40.176	33.548	57.434	63.439	76.28	71.523	76.126	73.655	5.34611	5.0895	5.85634	5.99862	258.668		5.76406	6.01496	-0.117968	0.369851	0.628639
METTL2A	73.9394	60.3641	60.6831	63.3773	1559.51	1302.57	1470.24	1487.16	2176.28	2303.82	2255.14	2289.07	10.6073	10.3477	10.5223	10.5388	258.364		6.20827	6.01326	-0.292654	-0.28505	-0.222378
ALAS1	93.5873	73.1266	40.055	51.4245	2148.24	1597.8	1025.27	1237.1	2368.47	2332.76	2382.52	2346.77	11.0693	10.6423	10.0025	10.2733	258.194		6.54824	6.01231	-0.355916	-1.22433	-0.863856
NUCKS1	63.4064	66.0386	64.6543	63.8742	2858.95	3188.49	3375.72	3281.75	4652.39	5154.8	4859.83	5012.06	11.4815	11.6389	11.7212	11.6805	257.973		5.98656	6.01108	0.0586805	0.0281192	0.0106046
ACP1	67.4284	62.0427	62.2795	65.2454	742.923	673.73	763.174	752.938	1136.85	1159.36	1140.6	1125.76	9.53804	9.3971	9.57681	9.55734	256.996		6.07528	6.0056	-0.120096	-0.114598	-0.0474802
BCL2L12	62.1145	67.1466	70.6205	56.6331	887.001	885.001	1041	805.001	1473.44	1407.16	1372.06	1386.63	9.7936	9.79035	10.0244	9.65374	256.515		5.95686	6.0029	0.112384	0.185156	-0.133285
UBL7	56.5543	70.4282	67.4383	62.0363	760.804	862.613	987.173	862.455	1388.06	1307.65	1362.51	1356.21	9.57233	9.75341	9.94789	9.75314	256.457		5.82156	6.00257	0.316519	0.253932	0.133477
TMEM38B	66.3526	62.4931	63.813	63.7849	792.398	762.432	882.529	866.656	1232.22	1302.55	1287.28	1325.46	9.63099	9.57541	9.78632	9.76015	256.443		6.05208	6.0025	-0.0864559	-0.0563029	-0.0569377
NOSIP	70.697	58.9411	58.7808	67.7535	598.279	468.618	549.747	601.438	873.184	848.838	870.523	865.956	9.22588	8.87381	9.10394	9.23347	256.172		6.14358	6.00097	-0.262375	-0.266304	-0.061354
MYH9	69.1109	67.2104	62.9912	56.204	5376	4929	5401	4585	8026.29	7829.72	7980.82	7958.08	12.3925	12.2672	12.3991	12.1629	255.517		6.11084	5.99727	-0.040228	-0.133763	-0.298239
FBXO22	67.1488	60.9942	60.3544	66.849	1006.17	965.88	1047.49	1138.48	1546.09	1690.67	1615.45	1661.37	9.97538	9.91645	10.0334	10.1535	255.346		6.06929	5.99631	-0.138689	-0.153902	-0.00645497
RPL13A	86.5314	84.179	41.1994	43.4363	929.969	837.159	496.224	488.963	1108.91	1061.77	1121.09	1098.14	9.86181	9.71022	8.9563	8.93506	255.346		6.43515	5.99631	-0.0397644	-1.0706	-0.994324
UBE2N	62.9724	60.8212	66.4997	64.2778	1165.95	1202.77	1435.24	1346.19	1910.43	2111.31	2008.89	2043.07	10.1879	10.2327	10.4876	10.3952	254.571		5.97665	5.99192	-0.0501441	0.0786299	0.0296018
IFT46	74.1249	61.9456	57.3687	59.989	1301	1052	1114	1120	1810.99	1813.13	1807.44	1821.3	10.346	10.0396	10.1222	10.1299	253.428		6.21189	5.98543	-0.258956	-0.369694	-0.30526
GOLGA7	77.3033	63.705	58.5231	53.3751	1020.16	880.987	892.198	792.869	1361.67	1476.45	1419.01	1449.1	9.99528	9.7838	9.80203	9.63185	252.906		6.27246	5.98246	-0.279125	-0.401524	-0.534364
MDC1	70.3065	74.9292	49.0456	58.4296	4979	4966	3799.84	4264	7307.16	7075.87	7211.38	7119.02	12.2818	12.278	11.8919	12.0582	252.711		6.13559	5.98134	0.0918689	-0.519533	-0.266958
ARPC4	67.6952	62.5095	64.4273	58.0295	1035.02	885.512	1063.78	900.432	1577.59	1512.42	1536.86	1513.7	10.0161	9.79118	10.0557	9.81527	252.661		6.08098	5.98106	-0.114978	-0.0713824	-0.222269
ESF1	73.5218	66.4707	54.7177	57.7141	1527	1580	1359	1413	2143.01	2537.76	2311.77	2388.34	10.577	10.6262	10.4089	10.4651	252.424		6.2001	5.97971	-0.145453	-0.426165	-0.349248
PPP1CB	67.3535	65.5609	56.9212	62.5434	1446.39	1489.32	1401.11	1503.72	2215.79	2425.31	2291.13	2345.42	10.4987	10.5409	10.4529	10.5548	252.379		6.07368	5.97945	-0.038918	-0.242787	-0.106895
RFC5	92.8379	72.4434	42.5916	44.4253	1897.17	1448.62	969.388	1002.56	2108.54	2134.9	2118.49	2201.48	10.89	10.501	9.92167	9.97019	252.298		6.53664	5.97899	-0.35786	-1.12414	-1.06333
SNORD88B	84.4213	19.4116	59.2323	88.6837	9	2	7	10	11	11	11	11	3.24793	1.32193	2.90689	3.39232	251.749		6.39953	5.97584	-2.12069	-0.511223	0.0710618
PPP2R3C	81.6322	69.4184	48.4407	52.1223	1147	1073	812.999	838	1449.79	1650.25	1562.19	1568.4	10.1643	10.0681	9.668	9.71167	251.614		6.35107	5.97507	-0.23382	-0.752917	-0.647237
ENSA	73.892	53.1533	66.284	58.1016	1174.69	928.986	1284.59	1178.73	1640.32	1865.96	1803.88	1979.08	10.1987	9.86029	10.3277	10.2036	251.431		6.20735	5.97402	-0.475259	-0.156758	-0.34684
RBM25	74.9705	64.846	54.6839	55.6013	2589.05	2336.19	2170.13	2145.89	3563.29	3846.35	3693.85	3764.95	11.3385	11.1903	11.0839	11.0677	250.102		6.22825	5.96637	-0.209306	-0.455207	-0.431206
NOL10	75.3875	61.1352	55.053	58.5031	1890	1603	1607	1623.67	2586.81	2799.41	2716.99	2707.42	10.8846	10.647	10.6506	10.6655	250.079		6.23625	5.96624	-0.302322	-0.453505	-0.365814
OS9	69.6741	62.5714	58.901	58.7073	1872.51	1561.11	1732.94	1625.65	2773.03	2663.68	2738.52	2701.29	10.8711	10.6088	10.7594	10.6672	249.854		6.12255	5.96494	-0.155119	-0.242329	-0.247081
SRA1	76.3218	57.8896	54.261	61.3363	1200	847	935	987	1622.31	1562.09	1603.9	1569.77	10.2294	9.72707	9.86959	9.94764	249.809		6.25402	5.96468	-0.398791	-0.492179	-0.315355
GPN1	70.0757	62.4267	55.6627	61.5332	1187.82	1112.34	1097.83	1184.69	1748.98	1902.35	1835.8	1878.15	10.2147	10.12	10.1011	10.2109	249.698		6.13084	5.96404	-0.16675	-0.332202	-0.187547
HTATIP2	60.6217	54.3017	68.8913	65.817	741	675.001	948	885.001	1261.22	1327.13	1280.85	1311.72	9.5343	9.39981	9.8895	9.79035	249.632		5.92176	5.96366	-0.158835	0.18449	0.118628
DHRS7B	71.3408	61.3344	55.3449	61.2832	1182	963.001	1019	1062	1709.55	1676.28	1713.76	1690.52	10.2076	9.91214	9.99365	10.0532	249.303		6.15665	5.96176	-0.21803	-0.366276	-0.219235
JMJD6	75.2712	67.1502	50.4873	55.9364	1309.42	1115.39	980.895	1022.7	1794.94	1773.4	1808.4	1783.58	10.3553	10.124	9.93869	9.99888	248.845		6.23403	5.9591	-0.164706	-0.576177	-0.428311
CBWD1	76.1398	65.3921	54.0282	53.0533	905.902	802.655	725.028	694.057	1227.64	1310.47	1249.07	1276.2	9.82401	9.64953	9.50289	9.43995	248.613		6.25058	5.95776	-0.219533	-0.494938	-0.521208
MSTO1	77.1359	67.0096	51.329	52.9755	1793.04	1426.5	1380.94	1256.05	2398.47	2272.8	2504.17	2312.95	10.8086	10.4788	10.432	10.2952	248.45		6.26933	5.95681	-0.203036	-0.587629	-0.542077
EIF4G3	71.8039	62.1639	58.0883	55.8688	3850.93	3521.81	3659.83	3508.96	5533.76	6048.56	5864.43	6126.97	11.9112	11.7823	11.8378	11.777	247.925		6.16599	5.95376	-0.207985	-0.305815	-0.362018
ANKLE2	82.1459	65.7776	47.4987	52.006	2858.84	2296.03	1975	2030.55	3590.92	3726.69	3870.25	3808.87	11.4815	11.1652	10.948	10.988	247.428		6.36012	5.95087	-0.320591	-0.7903	-0.659511
SCAF8	82.3325	65.8606	45.2439	53.5013	3638	2998	2290	2636	4559.25	4859.93	4711.17	4806.37	11.8291	11.55	11.1614	11.3644	246.938		6.36339	5.94801	-0.322048	-0.863739	-0.62189
OSBPL9	72.6793	61.4194	60.1411	52.6468	1797.92	1643.39	1748.06	1506.66	2552.48	2856.67	2705.44	2791.78	10.8125	10.6829	10.772	10.5576	246.887		6.18347	5.94771	-0.24285	-0.273193	-0.465198
NSUN5	72.0126	50.6638	62.2503	61.8371	1175.55	716.661	1162.97	1063.66	1684.36	1510.22	1738.93	1678	10.1997	9.48615	10.1842	10.0555	246.764		6.17018	5.94699	-0.507294	-0.210169	-0.219777
2019-09-09	67.4777	64.9439	56.874	57.3638	2762.99	2468.34	2541.67	2412.02	4224.95	4057.81	4159.66	4101.84	11.4323	11.2696	11.3118	11.2363	246.659		6.07634	5.94638	-0.0552168	-0.246641	-0.234268
POLA2	73.3537	62.0724	52.5423	58.4402	1733.41	1317.67	1412.57	1464.84	2438.27	2266.37	2502.38	2445.2	10.7598	10.3643	10.4646	10.517	246.409		6.1968	5.94491	-0.240917	-0.481391	-0.327908
PRPF4B	72.9713	55.7974	55.6343	61.9828	2530.77	2157.78	2368.82	2609.34	3578.52	4128.73	3963.17	4106.73	11.3056	11.0757	11.2103	11.3497	246.386		6.18926	5.94478	-0.38713	-0.391355	-0.23546
SNHG11	86.8386	74.4725	37.7316	47.2707	802	637	387	448	952.936	913.204	954.682	924.532	9.64836	9.31628	8.59805	8.80896	246.313		6.44026	5.94435	-0.221629	-1.20256	-0.87739
POLR3C	92.1736	64.649	41.3492	48.1324	1910.72	1305.55	962.619	1064.94	2138.91	2156.04	2166.91	2158.36	10.9003	10.351	9.91157	10.0572	246.304		6.52628	5.9443	-0.511725	-1.1565	-0.937345
INPPL1	66.4954	62.3067	60.1652	57.1393	2993.99	2609.24	2984	2655	4645.8	4471	4616.43	4532.79	11.5481	11.3497	11.5433	11.3748	246.107		6.05518	5.94314	-0.0938678	-0.144325	-0.218771
TBC1D15	70.3981	59.5798	53.1767	62.4099	1356.67	1366.43	1111.02	1332.08	1988.45	2448.57	1944.7	2082.15	10.4064	10.4167	10.1183	10.38	245.564		6.13746	5.93996	-0.240714	-0.404742	-0.173761
NDUFB5	62.7036	54.8588	57.9993	69.7241	328.885	305.269	353.168	413.041	541.195	594.102	566.776	577.892	8.36363	8.2563	8.46625	8.69189	245.286		5.97048	5.93832	-0.192825	-0.112512	0.15311
CENPN	61.7168	62.5858	61.281	59.5573	1116	1122	1104	1071	1865.79	1914	1676.86	1754.25	10.1248	10.1325	10.1092	10.0654	245.141		5.94759	5.93747	0.0201731	-0.0102222	-0.0513853
EPN1	60.4495	64.8272	63.3414	56.1428	1075	1063	1259	1015	1834.92	1750.65	1850.08	1763.63	10.0708	10.0546	10.2986	9.98797	244.761		5.91766	5.93523	0.10087	0.0674188	-0.106629
CDC25A	77.0048	68.0909	48.4507	51.0918	2729.03	2353.66	1928.04	1936.53	3656.73	3690.44	3703.98	3697.52	11.4144	11.201	10.9133	10.9196	244.638		6.26688	5.93451	-0.177486	-0.668432	-0.591858
PSIP1	66.9095	56.3395	62.3397	58.9255	784.217	717.117	854.388	790.633	1209.35	1358.94	1275.68	1308.9	9.61603	9.48707	9.73959	9.62778	244.514		6.06414	5.93377	-0.248064	-0.102059	-0.183319
NDUFB6	54.6311	58.7876	68.0762	62.7113	182.928	190.53	253.304	222.863	345.496	346.02	346.338	346.68	7.51907	7.57766	7.98757	7.80325	244.206		5.77165	5.93196	0.105788	0.317429	0.199004
RRP12	72.324	65.1901	48.0384	58.4787	3330.86	2795.34	2438.86	2798.66	4751.99	4578.02	4725.54	4668.63	11.7019	11.4491	11.2523	11.4508	244.031		6.1764	5.93092	-0.149821	-0.590286	-0.306563
TSEN34	58.7268	55.1837	69.3744	60.6065	638.303	566.431	835.576	694.637	1121.48	1095.87	1121.09	1118.09	9.31923	9.14703	9.70749	9.44115	243.891		5.87595	5.93009	-0.0897765	0.240384	0.0454525
SUPT6H	75.2721	62.14	48.8754	57.3968	4683.44	3635.99	3417.66	3761.78	6419.97	6247.06	6508.66	6393.54	12.1935	11.8283	11.739	11.8774	243.684		6.23404	5.92887	-0.276592	-0.623005	-0.391143
RAB9A	72.4443	53.8587	52.9498	64.3613	640.804	502.318	543.043	643.998	912.69	995.743	954.604	976.104	9.32486	8.97389	9.08625	9.33203	243.614		6.1788	5.92845	-0.427693	-0.452247	-0.170679
ZNHIT6	68.0729	62.3014	53.1211	59.8558	1487.09	1457.87	1394.34	1479.14	2254.05	2498.3	2443.17	2410.68	10.5388	10.5101	10.4459	10.531	243.351		6.08901	5.9269	-0.127817	-0.357796	-0.18559
GOSR2	76.7713	58.999	51.7099	55.6627	1870.84	1491.63	1503.6	1559.81	2514.42	2699.24	2706.52	2733.66	10.8699	10.5432	10.5547	10.6076	243.143		6.2625	5.92566	-0.379878	-0.570128	-0.463857
APEH	57.4899	54.843	70.0199	60.744	1353.72	1196.72	1827.44	1447.59	2429.63	2329.68	2429.27	2324.76	10.4033	10.2255	10.836	10.4999	243.097		5.84524	5.92539	-0.0680003	0.284456	0.0794342
COA6	63.913	73.6254	48.9692	56.571	277.847	283.631	205.168	229.604	448.558	411.292	389.978	395.933	8.12074	8.15041	7.68417	7.84614	243.079		5.99804	5.92528	0.204094	-0.384235	-0.176048
NSFL1C	65.6566	62.7989	55.7126	58.7833	2170	1969	1999	2018	3410.23	3347.48	3339.74	3348.91	11.0838	10.9436	10.9654	10.9791	242.951		6.03687	5.92452	-0.0642002	-0.236937	-0.159535
LINC01873	69.0221	67.0111	47.2878	59.5911	1122.45	1078.23	869.515	1045.82	1677.96	1717.87	1711.51	1712.03	10.1331	10.0751	9.7649	10.0311	242.912		6.10899	5.92429	-0.0426579	-0.545589	-0.211962
GALNT1	63.7617	58.8388	64.095	55.8684	1577	1571	1848	1581	2551.96	2850.6	2683.68	2760.59	10.6234	10.6179	10.8521	10.6271	242.564		5.99462	5.92222	-0.11592	0.00752204	-0.190656
UGDH-AS1	74.3707	66.8467	47.0217	54.084	1928.59	1890.76	1447.13	1623.7	2675.72	3019.81	2864.58	2928.68	10.9137	10.8851	10.4995	10.6655	242.323		6.21666	5.92079	-0.153877	-0.661406	-0.459532
ERVK3-1	74.4706	59.6344	53.8231	53.9747	990.267	764.801	799.078	758.775	1372.05	1369.23	1381.89	1371.38	9.9524	9.57988	9.64309	9.56848	241.903		6.2186	5.91828	-0.320527	-0.468446	-0.464388
CORO1C	57.5836	57.9979	66.0171	60.0655	2032	2029	2614	2278	3641.06	3735.03	3685.55	3699.69	10.989	10.9869	11.3523	11.1539	241.664		5.84759	5.91686	0.0103445	0.197184	0.06088
PARP6	76.2596	68.1409	45.3534	51.8807	2098	1751	1370	1481.39	2838.66	2743.49	2811.67	2785.48	11.0351	10.7744	10.4205	10.5332	241.634		6.25285	5.91668	-0.162399	-0.74971	-0.555723
TRIT1	86.6513	62.868	43.7039	48.3266	1688.73	1246.74	925.001	1039.79	2010.88	2117.25	1970.04	2098.91	10.7222	10.2845	9.85409	10.0228	241.55		6.43715	5.91618	-0.462896	-0.987459	-0.842404
FBXO7	77.07	62.2583	52.1557	49.8828	1409.05	1119.03	1075.44	981.271	1886.44	1918.97	1919.27	1919	10.461	10.1287	10.0714	9.93924	241.367		6.2681	5.91508	-0.307904	-0.563345	-0.627627
PRRC2C	72.7693	60.1366	47.0779	61.2805	7795.78	6494.16	5715.78	7182.37	11053.8	11529.4	11300.9	11433.6	12.9286	12.665	12.4809	12.8103	241.264		6.18526	5.91447	-0.275088	-0.628281	-0.247903
WDR12	69.8172	56.5037	57.4884	56.6903	1547.99	1330	1489	1441	2287.75	2513.04	2410.84	2479.66	10.5967	10.3778	10.5406	10.4934	240.5		6.12551	5.90989	-0.305237	-0.280312	-0.300482
SMIM4	61.3146	54.9929	63.1921	60.9709	208.035	174.292	241.757	214.373	350.086	338.373	356.098	342.992	7.70415	7.4495	7.92039	7.74734	240.47		5.93816	5.90972	-0.156986	0.0435125	-0.00811004
RNF8	67.3961	60.2623	55.2887	57.3618	1377	1250	1284	1259.82	2108.15	2214.56	2161.63	2142.51	10.4278	10.2883	10.327	10.2996	240.309		6.07459	5.90875	-0.16141	-0.285682	-0.232577
ZDHHC16	66.2311	53.2244	61.2239	59.4805	1100	783.318	1102	986.999	1713.69	1571.27	1675.38	1618.75	10.1039	9.61437	10.1066	9.94764	240.16		6.04944	5.90785	-0.31542	-0.113412	-0.155091
EIF6	56.4809	69.2707	57.075	57.2593	534.111	596.409	600.329	536.458	975.736	919.218	979.031	913.958	9.06235	9.22137	9.23081	9.06867	240.086		5.81969	5.90741	0.294481	0.0150955	0.0197467
BRCC3	62.1698	63.9188	57.5402	56.3581	1739	1906.84	1820.16	1728.06	2886.17	3184.99	2944.36	2991.15	10.7645	10.8973	10.8302	10.7554	239.987		5.95814	5.90681	0.0400259	-0.111644	-0.141591
SON	65.6834	67.6671	53.0882	53.3521	5265.96	5429.58	4782.54	4636.12	8272.25	8566.69	8385.22	8476.94	12.3626	12.4068	12.2237	12.1789	239.791		6.03746	5.90563	0.0429262	-0.307138	-0.299984
PEX19	63.3644	58.6204	56.9534	60.4399	2334	2183	2384	2445	3800.65	3975.84	3896.18	3946.31	11.1889	11.0924	11.2195	11.2559	239.378		5.9856	5.90315	-0.112269	-0.153889	-0.0681707
TCERG1	86.1557	63.8399	41.6834	47.5989	3040.88	2356.45	1703.49	1884.67	3641.8	3940.85	3803.9	3862.57	11.5705	11.2027	10.7347	10.8805	239.278		6.42887	5.90254	-0.432488	-1.04747	-0.856017
TOMM40	65.1097	1.89198	40.2946	131.867	892.653	15.561	606.101	1890.38	1414.62	878.083	1400.08	1398.46	9.80276	4.00549	9.2446	10.8848	239.163		6.0248	5.90185	-5.1049	-0.692288	1.01813
SWI5	69.7379	59.0655	54.8974	55.4137	516	404	454	417	763.454	730.25	769.763	734.1	9.01262	8.66	8.82814	8.70563	239.114		6.12387	5.90156	-0.239628	-0.345206	-0.3317
DDX42	75.2593	70.6541	44.5972	48.4566	2813.87	2626.44	1883.9	1973.71	3857.85	3968.75	3931.91	3973.44	11.4586	11.3592	10.8799	10.9471	238.967		6.2338	5.90067	-0.0910981	-0.754917	-0.635176
HK1	66.5072	56.0675	60.2642	56.0415	2524	1994	2517	2201	3915.82	3796.98	3887.56	3831.3	11.3018	10.9618	11.2978	11.1043	238.88		6.05544	5.90014	-0.246347	-0.142211	-0.247016
SEC63	70.1385	56.6913	57.2726	54.7604	1884.38	1672.98	1811.95	1707.49	2772.13	3150.63	2944.77	3041.77	10.8803	10.7086	10.8237	10.7381	238.863		6.13213	5.90004	-0.307078	-0.292361	-0.357073
CNOT9	67.292	62.0274	54.4411	55.0487	2020.15	1853	1890.18	1791	3097.57	3189.45	3231.68	3173.84	10.9806	10.856	10.8847	10.807	238.809		6.07236	5.89972	-0.11753	-0.305739	-0.289727
MRPS18C	67.4787	50.7534	57.0394	63.5293	422.278	328.422	410.124	438.865	645.704	690.862	669.256	673.896	8.72376	8.3616	8.68167	8.77928	238.801		6.07636	5.89966	-0.410928	-0.242473	-0.0870098
NOL11	50.5059	66.1001	64.5821	57.5281	1076.47	1540.18	1620.22	1423.44	2199.18	2487.68	2335.15	2413.77	10.0728	10.5894	10.6624	10.4757	238.716		5.65838	5.89915	0.388201	0.354684	0.187816
ZIC5	72.2823	79.3679	40.2172	46.6998	1494	1641	925	1039	2132.66	2207.43	2140.83	2170.38	10.5454	10.6808	9.85409	10.0217	238.567		6.17557	5.89825	0.134913	-0.84583	-0.630225
HADH	68.2696	58.6315	59.0804	52.5507	1217.84	1026.68	1177.89	1004.12	1840.62	1869.51	1855.73	1863.98	10.2507	10.0045	10.2026	9.97243	238.532		6.09317	5.89804	-0.219567	-0.208564	-0.377533
POLR2H	64.0634	58.9947	53.4311	61.4992	827.525	706.633	678.622	758.657	1332.83	1278.81	1182.19	1203.41	9.69353	9.46584	9.40753	9.56825	237.988		6.00143	5.89475	-0.118917	-0.261822	-0.0589346
BNIP3	64.3427	60.3101	60.0288	53.2196	650	605	686	580	1042.36	1071	1063.7	1063.15	9.34541	9.24198	9.42312	9.18115	237.901		6.0077	5.89422	-0.0933749	-0.100121	-0.273819
CNP	59.1323	60.7755	63.7989	54.116	1567.95	1514.9	1865.86	1498.9	2735.96	2661.22	2722.2	2701.99	10.6151	10.5655	10.866	10.5502	237.823		5.88588	5.89374	0.0395424	0.109584	-0.127892
CHAF1B	70.6349	58.8563	54.7421	53.4125	1650.76	1308.71	1395.99	1253.92	2411.38	2373.97	2373.63	2290.15	10.6893	10.3545	10.4476	10.2928	237.646		6.14231	5.89267	-0.263184	-0.367731	-0.403202
2019-03-01	60.4304	55.2547	64.5198	56.9691	993.575	916.129	1201.97	1018.15	1696.47	1770.16	1734.02	1743.45	9.95721	9.84019	10.2318	9.99245	237.174		5.9172	5.8898	-0.129179	0.0944663	-0.0850959
PDCD10	60.3211	50.8971	63.7613	62.0568	474.069	442.373	609.999	570.184	810.914	927.94	890.483	896.318	8.89047	8.79075	9.25385	9.15655	237.036		5.91459	5.88896	-0.245079	0.0800193	0.0409266
C11orf74	62.5586	59.4397	54.6544	60.309	390	402	398.999	433.999	643.25	722.061	679.518	702.011	8.60918	8.65284	8.64205	8.76321	236.962		5.96714	5.88851	-0.0737829	-0.194872	-0.0528366
CCNL2	61.5774	61.6457	51.6142	61.6757	1943.48	1944.14	1944.91	1971.39	3256.57	3367.05	3507.39	3118.13	10.9248	10.9253	10.9259	10.9454	236.513		5.94433	5.88578	0.00159997	-0.254632	0.00230074
RPL23AP7	74.5096	73.5756	42.334	45.4246	565.909	552.557	337.415	340.38	783.677	801.802	741.871	730.986	9.1457	9.11128	8.40052	8.41312	235.844		6.21935	5.88169	-0.0181994	-0.815611	-0.713952
RCC1	55.8162	60.1989	70.6579	49.0838	1593.73	1646.36	2233.96	1477.29	2946.16	2919.85	2942.84	2936.05	10.6386	10.6855	11.1257	10.5292	235.757		5.80261	5.88116	0.109053	0.340166	-0.185437
MFN2	64.4827	61.2338	53.0887	56.8019	3098	2770	2814	2832	4957.24	4829.61	4933.73	4863.7	11.5974	11.4359	11.4587	11.4679	235.607		6.01084	5.88024	-0.0745834	-0.280508	-0.182975
TRMT13	75.6205	59.7	40.8283	58.8926	1215	1093.77	801.999	1122.13	1657.83	1956.03	1828.38	1858.75	10.2473	10.0957	9.64836	10.1327	235.041		6.24071	5.87677	-0.341047	-0.889208	-0.360691
WASHC1	81.7636	63.9408	45.1659	44.0839	2326.85	1806.68	1594.42	1592.67	2936.36	3016.66	3285.82	3524.36	11.1845	10.8195	10.6393	10.6377	234.954		6.35339	5.87624	-0.354722	-0.856225	-0.891206
DDIT3	67.8614	73.0623	39.2213	54.0485	590	591.999	372	478	897.08	865.072	882.823	862.741	9.20579	9.21067	8.5411	8.90238	234.194		6.08452	5.87156	0.106537	-0.790953	-0.328336
USP9X	64.0731	52.3156	58.511	59.2459	5701.78	5096.6	6155.57	6132.02	9181.99	10401	9792.29	10096.8	12.4773	12.3155	12.5878	12.5823	234.146		6.00165	5.87126	-0.292479	-0.131012	-0.113005
GLRX3	64.1214	58.3188	54.5651	56.9807	808.487	794.591	815.128	824.568	1300.98	1454.65	1390.48	1411.68	9.65997	9.63498	9.67177	9.68837	233.986		6.00273	5.87028	-0.136843	-0.232828	-0.170333
RPS17	79.3242	66.1127	45.2273	43.3017	447.035	352.959	285.993	255.336	581.485	569.984	588.583	575.233	8.80586	8.4654	8.16236	7.99908	233.966		6.30969	5.87015	-0.262833	-0.810568	-0.873338
RRN3	69.1504	67.4407	46.7075	50.4333	2193.64	2265.76	1723.34	1814.71	3273.2	3586.88	3434.29	3510.15	11.0994	11.1461	10.7514	10.8259	233.732		6.11167	5.86871	-0.0361193	-0.566083	-0.455362
AIMP2	66.8035	63.2456	51.7581	51.9189	668.251	609.351	561.908	550.334	1032.15	1028.63	1010.51	1034.04	9.38533	9.25231	9.13547	9.10547	233.726		6.06185	5.86867	-0.0789589	-0.368137	-0.363663
MCAT	65.2064	59.1514	51.684	56.6237	676.46	576.606	584.401	587.364	1070.42	1040.73	1052.47	1011.92	9.40293	9.17269	9.19205	9.19934	232.665		6.02694	5.86211	-0.1406	-0.335296	-0.203608
EPB41L4A-AS1	82.4184	59.336	40.2661	50.5272	789	552	432	516	987.767	993.219	998.613	996.232	9.6248	9.10983	8.75656	9.01262	232.548		6.3649	5.86138	-0.474061	-1.0334	-0.705906
MTRNR2L6	74.5408	71.9798	36.5155	49.4245	783.205	850.382	461.712	615.087	1084.13	1261.33	1176.92	1214.03	9.61417	9.73282	8.85241	9.26582	232.461		6.21996	5.86084	-0.0504379	-1.02952	-0.592804
LOC102724985	69.2554	60.1894	50.6277	52.0299	2365.54	2008.97	1985.38	1944.62	3524.35	3563.51	3650.13	3646.02	11.2083	10.9726	10.9556	10.9256	232.103		6.11386	5.85862	-0.202417	-0.451999	-0.412585
RPL7L1	52.0944	58.1543	62.6864	59.061	2015.53	2236.89	2726.26	2480.97	3992.09	4106.65	4048.06	4097.85	10.9773	11.1276	11.413	11.277	231.996		5.70306	5.85796	0.158758	0.267025	0.181079
CUL3	60.8598	56.4377	59.7593	54.8245	1526.8	1561.84	1755.65	1592.59	2588.54	2954.54	2734.54	2833.77	10.5768	10.6095	10.7782	10.6376	231.881		5.92742	5.85724	-0.10883	-0.026325	-0.150669
STK11	58.0757	66.8241	54.2317	52.5002	1319	1416	1366	1236	2343.43	2262.32	2344.5	2296.64	10.3658	10.4681	10.4163	10.272	231.632		5.85986	5.85569	0.202433	-0.0987989	-0.145611
UTP11	50.8464	54.0216	61.5839	64.9999	385.766	447.061	555.643	571.536	782.827	883.534	839.812	857.762	8.59345	8.80594	9.11931	9.15996	231.452		5.66808	5.85457	0.0873901	0.276407	0.354292
MRPL52	75.2001	54.5318	46.6296	54.7443	228.204	159.879	159.984	173.255	313.117	313.015	319.35	308.733	7.83734	7.32534	7.32629	7.44091	231.106		6.23266	5.85241	-0.463638	-0.689488	-0.458027
IDI1	57.6068	66.161	53.1571	53.7342	802.542	883.422	813.23	795.814	1437.46	1425.57	1423.98	1444.77	9.64933	9.78778	9.66841	9.63719	230.659		5.84817	5.84962	0.199741	-0.115977	-0.100401
PICALM	66.7444	57.5682	48.7295	56.9383	1695.9	1515.99	1440.26	1633.74	2621.72	2811.5	2751.07	2799.07	10.7283	10.5665	10.4926	10.6744	229.981		6.06058	5.84537	-0.213374	-0.453853	-0.229247
HIST1H1C	96.2565	63.7028	32.848	37.1319	593	364	225	235	635.663	610.052	637.567	617.385	9.2131	8.50978	7.81698	7.87958	229.939		6.58881	5.84511	-0.595527	-1.55108	-1.37422
CYB5B	60.8584	53.9413	56.5561	58.2171	2112	1953	2252	2256	3580.76	3865.49	3706.31	3780.29	11.0447	10.9318	11.1373	11.1399	229.573		5.92738	5.84281	-0.174066	-0.105773	-0.064014
UAP1	62.8986	55.8831	55.0844	55.3615	1295	1219	1321	1287	2124.37	2328.88	2232.17	2267.81	10.3393	10.2521	10.368	10.3304	229.228		5.97496	5.84064	-0.170616	-0.191385	-0.184146
NUB1	63.8809	58.034	53.9174	53.3674	1868	1730	1800	1719	3017.23	3182.64	3107.4	3142.22	10.8677	10.757	10.8142	10.7478	229.2		5.99731	5.84046	-0.138486	-0.244634	-0.259427
BLM	68.4955	62.24	42.8671	55.5629	1621.89	1590.05	1178.12	1461.05	2443.21	2727.51	2558.11	2565.16	10.6639	10.6353	10.2029	10.5133	229.166		6.09794	5.84025	-0.138167	-0.676137	-0.301886
SMG8	62.3008	70.722	44.6488	51.1977	2069	2353	1678	1860	3426.64	3552.15	3498.12	3544.04	11.0151	11.2006	10.713	10.8615	228.869		5.96118	5.83838	0.182908	-0.480629	-0.283172
TPD52L1	60.1728	52.1449	60.8485	55.0334	511.128	461.225	579.411	507.743	876.46	944.332	886.319	900.023	8.99895	8.85089	9.17969	8.98937	228.2		5.91104	5.83415	-0.206586	0.0161112	-0.128804
SIGMAR1	76.7587	47.4055	53.265	50.6752	1139.28	654.001	871.213	775.306	1531.46	1472.9	1522.42	1492.5	10.1545	9.35425	9.76771	9.59955	228.104		6.26226	5.83355	-0.695276	-0.527142	-0.59905
FOXM1	61.0396	58.0006	52.7934	55.9682	1986.58	1787.14	1990.63	1879.73	3358.13	3289.66	3509.65	3276.35	10.9564	10.8038	10.9594	10.8767	227.802		5.93167	5.83164	-0.0736782	-0.209387	-0.125139
HDHD5	60.1272	59.9378	43.0848	64.4763	977.881	892.157	778.746	1082.61	1678.1	1589.15	1682.38	1637.97	9.93425	9.80196	9.60594	10.081	227.626		5.90995	5.83052	-0.00454991	-0.480837	0.100752
NDUFA5	52.304	63.3245	56.808	54.9179	528.51	652.869	628.038	601.527	1042.61	1100.72	1029.03	1068.51	9.04715	9.35175	9.29586	9.23368	227.354		5.70885	5.8288	0.27584	0.119172	0.0703534
DTL	76.269	57.5936	44.5363	48.928	2787.66	2161.94	1866.17	1984.11	3771.33	4007.68	3900.24	3955.9	11.4451	11.0784	10.8663	10.9546	227.327		6.25302	5.82862	-0.405188	-0.776115	-0.640437
NUP160	60.2669	53.8137	57.4653	55.6839	3001.19	2778.21	3316.14	3132.78	5138.26	5511.83	5371.31	5488.27	11.5516	11.4402	11.6955	11.6135	227.23		5.91329	5.82801	-0.163391	-0.068675	-0.114105
LAMTOR4	52.883	47.5563	68.0498	58.6584	258.413	221.459	366.799	298.571	504.197	497.175	501.711	496.538	8.01632	7.79415	8.52081	8.22434	227.148		5.72473	5.82749	-0.153168	0.363787	0.149534
C7orf55-LUC7L2	58.3638	53.2909	60.7533	54.3962	1448.42	1371.49	1736.43	1508.2	2560.66	2747.66	2660.36	2704.75	10.5008	10.4221	10.7623	10.5591	226.804		5.867	5.8253	-0.131185	0.0578888	-0.101568
PYM1	55.0277	54.6738	54.6068	62.4654	559.247	520.762	616.142	656.648	1048.64	1016.91	1050.24	1025.48	9.12863	9.02586	9.26829	9.36007	226.774		5.78209	5.82511	-0.00930617	-0.0110769	0.182901
CKMT1A	62.5122	49.8291	54.2204	60.2092	1027.2	772.235	991.991	1014.78	1695.47	1654.59	1702.94	1644.16	10.0052	9.59383	9.95491	9.98766	226.771		5.96607	5.82509	-0.327149	-0.205303	-0.0541529
THOC5	58.5077	56.3748	55.5116	56.1414	1550.75	1401.4	1635.87	1539.74	2734.84	2654	2742.95	2675.48	10.5992	10.4532	10.6763	10.5889	226.536		5.87055	5.82359	-0.0535767	-0.0758361	-0.0595607
MAPK1	65.9132	58.3353	50.9458	50.9436	2582	2534	2488	2394	4041.9	4637.66	4545.64	4584.28	11.3346	11.3075	11.2811	11.2255	226.138		6.0425	5.82106	-0.176199	-0.371604	-0.371667
KIAA1191	73.3705	57.8799	54.0853	40.7926	1767.53	1392.87	1451.65	1061.7	2485.69	2569.25	2498.25	2538.97	10.7879	10.4444	10.504	10.0528	226.128		6.19713	5.821	-0.342139	-0.439964	-0.846891
TUG1	68.276	57.4155	49.8458	50.3631	3977	3662	3343	3413	6010.21	6809.47	6242.54	6610.89	11.9576	11.8386	11.7071	11.737	225.9		6.09331	5.81954	-0.24994	-0.453909	-0.439013
CCDC47	65.2583	53.4132	54.8004	52.4097	1237.86	1081.81	1214.84	1141.01	1957.21	2162.36	2063.42	2123.8	10.2742	10.0799	10.2471	10.1567	225.882		6.02809	5.81942	-0.288966	-0.251977	-0.316328
OGFOD1	63.8352	55.835	50.3748	55.8015	1690.1	1533.58	1533.96	1653.62	2731.83	2932.4	2834.35	2890.86	10.7233	10.5832	10.5835	10.6919	225.846		5.99628	5.8192	-0.193184	-0.341649	-0.194049
G6PC3	53.5632	54.587	61.4367	56.0439	785.162	740.249	988.387	846.561	1512.5	1447.81	1497.45	1473.56	9.61776	9.53284	9.94966	9.72632	225.631		5.74317	5.81782	0.0273155	0.197859	0.065314
POLR3E	48.1678	54.8961	63.0039	59.2154	1322.85	1414.03	1899.2	1697.27	2833.72	2750.05	2805.8	2796.1	10.37	10.4661	10.8916	10.7294	225.283		5.59	5.8156	0.188635	0.387373	0.297902
NDFIP2	59.0849	60.8217	51.7959	53.1791	1040	1077	1025	1011	1816.18	1890.52	1841.97	1854.59	10.0231	10.0735	10.0021	9.98228	224.882		5.88472	5.81302	0.0417951	-0.189953	-0.151932
SCO2	53.1131	58.458	58.9224	53.942	413.933	426.661	512.183	435.375	804.138	779.226	809.091	787.36	8.695	8.73864	9.00192	8.76777	224.435		5.731	5.81016	0.138334	0.149749	0.0223419
DLAT	60.1681	53.3119	58.3891	52.527	1604.99	1471	1758	1560	2752.37	2945.86	2802.46	2897.2	10.6488	10.5231	10.7801	10.6078	224.396		5.91093	5.8099	-0.17454	-0.043298	-0.195939
MED6	56.5498	53.8928	53.1686	60.1545	945.765	949.128	1025	1133.97	1725.65	1880.26	1794.41	1838.95	9.8861	9.89122	10.0021	10.1478	223.766		5.82145	5.80585	-0.0694293	-0.0889478	0.0891509
SEC31A	67.5468	59.2599	48.0033	48.8759	2827.76	2501.88	2265	2252.8	4319.56	4507.44	4391.87	4496.39	11.4657	11.2891	11.1456	11.1378	223.686		6.07781	5.80533	-0.188832	-0.492752	-0.466763
EMG1	47.4587	50.2616	60.3883	65.5508	559.403	559.509	788.163	806.471	1216.22	1188.49	1214.83	1200.18	9.12903	9.12931	9.62327	9.65637	223.659		5.5686	5.80516	0.0827843	0.347595	0.46594
SARAF	56.4606	56.5876	54.5287	55.9075	741.691	729.082	802.489	782.944	1355.44	1375.56	1369.83	1366.14	9.53565	9.51093	9.64924	9.61369	223.484		5.81917	5.80403	0.00324157	-0.0502292	-0.0142016
LONP1	68.0953	59.2137	61.8468	34.1442	1863.22	1526.61	1878.29	979.037	2823.24	2752.52	2826.83	2797.17	10.864	10.5766	10.8756	9.93596	223.3		6.08948	5.80284	-0.201624	-0.138856	-0.995915
XPO6	67.4388	50.6387	57.1964	47.9425	2795.11	2017.84	2448.57	2002.66	4276.53	4254.29	3984.71	4074.95	11.4489	10.9789	11.258	10.9681	223.217		6.07551	5.8023	-0.413339	-0.237654	-0.492273
AP3D1	56.4268	68.3953	47.7374	50.5712	2749.83	3124.88	2573.65	2580.55	5028.32	4877.88	5018.15	4977.88	11.4254	11.6098	11.3299	11.3337	223.131		5.81831	5.80175	0.277516	-0.241261	-0.158065
LSR	59.8265	62.1282	51.349	49.6354	1065	1031	1010	924.999	1836.78	1771.71	1830.81	1817.97	10.0573	10.0105	9.98085	9.85409	222.939		5.90271	5.80051	0.0544645	-0.220447	-0.269416
LOC100506844	80.5457	63.9102	35.3011	43.1011	449	371	230	270	575.183	619.766	606.446	611.099	8.81218	8.53722	7.84862	8.07948	222.858		6.33174	5.79998	-0.333763	-1.19009	-0.902083
SDR39U1	52.0603	54.1516	59.839	56.5164	579.804	560.999	740.001	658	1149.15	1106.05	1151.07	1135.76	9.18067	9.13314	9.53236	9.36304	222.567		5.70211	5.7981	0.056821	0.200903	0.118485
SNORA52	63.8743	44.9532	69.8095	43.8984	13	8	15	9	21	19	20	20	3.75489	3.08746	3.9542	3.24793	222.535		5.99716	5.79789	-0.506812	0.128187	-0.541067
GIPC1	80.5322	37.8435	52.8334	51.1816	1222.31	540.292	849.451	794.234	1566.08	1524.27	1496.52	1513.81	10.256	9.07893	9.73124	9.63433	222.391		6.33149	5.79695	-1.08952	-0.608115	-0.65394
ATAD1	65.3948	51.3012	52.4813	53.1508	1431	1326	1386	1433	2257.87	2759.56	2458.17	2630.1	10.4833	10.3734	10.4372	10.4853	222.328		6.0311	5.79655	-0.350183	-0.317371	-0.299084
SNX17	56.6776	51.016	61.9493	52.6166	1057.04	891.64	1264.16	1005.78	1924.33	1865.98	1899.41	1864.73	10.0465	9.80113	10.3045	9.97481	222.259		5.82471	5.7961	-0.15183	0.128309	-0.107262
ZDHHC4	62.9931	56.3657	50.295	51.5588	884.061	741.905	766.275	748.412	1448.07	1405.26	1418.12	1416.04	9.78882	9.53606	9.58266	9.54865	221.213		5.97712	5.78929	-0.160377	-0.324778	-0.288976
SZRD1	49.1119	57.2104	60.5123	54.3503	1765.31	1942.39	2399.39	2043.97	3708.83	3624.81	3690.71	3668.68	10.7861	10.924	11.2288	10.9975	221.185		5.618	5.78911	0.220205	0.301156	0.146215
HP1BP3	58.9153	55.2346	55.0478	51.6762	2328.74	2172	2422.84	2212.01	4078.45	4198.29	4096.73	4175.73	11.1856	11.0851	11.2428	11.1115	220.874		5.88057	5.78708	-0.0930719	-0.0979588	-0.189144
SMIM11B	43.3058	52.381	64.763	60.177	335.423	415.832	568.001	506.439	799.187	847.555	816.346	820.979	8.39199	8.70159	9.15102	8.98567	220.627		5.43649	5.78546	0.274482	0.58061	0.474652
CNIH4	57.6963	53.46	53.1807	56.21	725.559	723.8	784.078	813.279	1297.56	1445.49	1372.33	1411.44	9.50394	9.50044	9.61577	9.66849	220.547		5.85041	5.78494	-0.110018	-0.117574	-0.0376516
CKAP2	70.9524	62.8806	47.086	39.5822	1402.84	1370.65	1125.74	939.109	2040.06	2327.2	2225.36	2314.47	10.4546	10.4212	10.1373	9.87592	220.501		6.14878	5.78464	-0.174237	-0.591553	-0.842002
DCUN1D5	62.8984	53.1582	51.6335	52.1117	670.485	565.734	625.366	601.119	1099.89	1136.23	1127.34	1125.28	9.39014	9.14525	9.28971	9.23271	219.802		5.97495	5.78006	-0.242733	-0.284718	-0.271416
AFMID	53.9626	59.041	56.4899	50.2156	640.75	692.007	747.825	624.046	1225.17	1251.36	1232.2	1212.31	9.32474	9.43568	9.54752	9.28666	219.709		5.75389	5.77945	0.129755	0.066033	-0.103824
SYAP1	51.022	50.5997	60.6734	57.2996	1193.66	1200.47	1597.67	1466.28	2413.93	2532.95	2450.99	2496.32	10.2218	10.23	10.6422	10.5184	219.595		5.67305	5.7787	-0.0119891	0.249946	0.167407
IDH2	56.0624	48.3678	60.0161	54.7395	905.609	719.546	1071.83	910.948	1666.75	1588.28	1662.31	1623.41	9.82354	9.49195	10.0665	9.83202	219.186		5.80896	5.77601	-0.212986	0.0983167	-0.0344498
CMC1	60.0191	58.0304	51.1158	49.7792	200.727	183.106	177.027	165.003	345.078	336.877	322.356	323.355	7.65268	7.52047	7.47189	7.37071	218.945		5.90735	5.77442	-0.0486128	-0.231654	-0.26988
MYH10	60.4871	52.4268	55.3	50.6618	4836.78	4154.46	4982	4380.77	8250.79	8460.28	8385.55	8435.42	12.24	12.0206	12.2827	12.0971	218.876		5.91856	5.77397	-0.206323	-0.129349	-0.255731
DCAF15	62.7057	60.1302	48.4125	47.4787	1295	1155	1104	1016	2130.91	2050.75	2122.58	2087.52	10.3393	10.1743	10.1092	9.98939	218.727		5.97052	5.77299	-0.0605053	-0.373217	-0.401315
MIS12	64.5427	61.8468	46.9405	44.7372	1374	1424	1158	1105	2196.55	2458.2	2296.22	2409.52	10.4247	10.4762	10.178	10.1105	218.067		6.01218	5.76863	-0.0615558	-0.459421	-0.528781
SAT1	51.8262	62.446	51.505	52.2575	541	675	618	596	1077.09	1154.05	1116.84	1112.59	9.08082	9.39981	9.27263	9.22038	218.035		5.69561	5.76841	0.268928	-0.00896982	0.0119562
NORAD	55.3511	54.2644	54.0647	53.848	1986.77	2028.89	2211.63	2147.73	3703.6	3991.79	3807.6	3890.86	10.9566	10.9868	11.1112	11.0689	217.528		5.79054	5.76506	-0.0286071	-0.0339246	-0.0397196
UQCR10	53.5797	50.4037	56.4582	57.0313	464.024	441.983	562.196	542.862	893.598	936.197	926.858	928.565	8.85961	8.78948	9.13621	9.08577	217.473		5.74362	5.76469	-0.0881566	0.0754973	0.0900667
SHMT2	96.9346	59.1225	27.2598	33.9681	2097.35	1177.49	636.039	747.43	2232.51	2126.31	2171.77	2146.53	11.0347	10.2021	9.31411	9.54676	217.285		6.59894	5.76344	-0.713306	-1.83024	-1.51283
ZFAND1	57.0802	50.4373	53.6497	56.0628	432.344	521.567	567.061	561.288	781.531	1104.03	983.822	976.667	8.7577	9.02809	9.14863	9.13388	217.23		5.83492	5.76308	-0.178502	-0.0894219	-0.0259488
CEBPZOS	55.4933	48.0415	71.841	41.1361	142.02	115.837	147.092	90.462	264.067	257.425	190.578	214.525	7.15502	6.86217	7.20547	6.50719	216.512		5.79424	5.7583	-0.208033	0.372493	-0.431907
PIBF1	94.3887	70.3905	19.5661	32.0793	1721.77	1457.09	437.718	697.477	1882.16	2210.02	2082.3	2121	10.7501	10.5094	8.7755	9.44704	216.425		6.56054	5.75772	-0.423233	-2.27026	-1.55697
ALG13	62.0204	51.9102	52.5807	49.6052	952.415	839.276	817.15	748.963	1584.51	1726.14	1446.53	1472.89	9.8962	9.71386	9.67534	9.54971	216.116		5.95467	5.75567	-0.256723	-0.238209	-0.322252
USP33	62.8423	55.884	51.3856	45.9222	2034.36	2050.97	1998.57	1726.39	3340.25	3918.29	3620.19	3667.36	10.9907	11.0024	10.9651	10.754	216.034		5.97366	5.75512	-0.169301	-0.290374	-0.452545
FDPS	72.1269	55.4264	43.6397	44.8001	908.735	650.069	609.343	574.982	1300	1252.18	1299.67	1252.02	9.82851	9.34556	9.25229	9.16863	215.993		6.17247	5.75484	-0.379966	-0.724897	-0.687036
GTF2H2	66.6484	50.0521	47.9703	50.9391	834.886	663.21	701.322	734.587	1292.53	1414.66	1360.81	1406.78	9.7063	9.37441	9.45496	9.52177	215.61		6.0585	5.75228	-0.413141	-0.47443	-0.387796
DHCR7	58.8554	61.0504	51.0981	43.8584	1580.25	1520.91	1510	1212.32	2770.4	2659.74	2750.58	2696.5	10.6264	10.5712	10.5608	10.2442	214.862		5.8791	5.74727	0.0528263	-0.203903	-0.424321
NVL	78.2304	57.8816	34.2682	44.4804	2212.96	1661.3	1119.14	1368.33	2918.77	3064.29	3039.83	3000.95	11.1121	10.6985	10.1288	10.4187	214.861		6.28966	5.74726	-0.434625	-1.19086	-0.81456
ELOA	56.8382	61.5012	48.3097	47.9588	2827	3054	2714	2590	5132.01	5301.63	5229.12	5268.27	11.4653	11.5767	11.4065	11.339	214.608		5.82879	5.74556	0.113754	-0.234548	-0.245065
TNPO3	59.4062	51.3298	52.6329	50.9422	2757	2390	2766	2582	4788.58	4971.1	4891.57	4944.41	11.4291	11.2231	11.4338	11.3346	214.311		5.89254	5.74356	-0.210819	-0.17465	-0.221753
TM9SF3	60.5932	53.1445	51.2816	49.0364	1417.05	1345.63	1411.4	1319.19	2413.04	2703.28	2561.78	2624.37	10.4692	10.3946	10.4634	10.366	214.056		5.92108	5.74184	-0.189234	-0.240713	-0.305301
WLS	60.5883	57.6558	47.6656	48.0931	1260.33	1165.73	1112.1	1065.82	2146.33	2158.64	2171.67	2161.91	10.3002	10.1876	10.1197	10.0584	214.003		5.92097	5.74149	-0.0715727	-0.34609	-0.33321
WDR33	58.8015	52.1745	49.4855	51.9156	2544.46	2226.65	2404.48	2433.47	4464.87	4556.36	4522.69	4572.6	11.3134	11.121	11.2318	11.2491	212.377		5.87778	5.73048	-0.172507	-0.248848	-0.179684
MAP2K1	61.3853	54.9371	49.0937	46.7578	1333	1178	1207	1094	2240.62	2289.31	2288.42	2282.44	10.381	10.2027	10.2378	10.0961	212.174		5.93982	5.7291	-0.160113	-0.322356	-0.392687
GFM1	58.8465	49.7613	51.1043	52.4498	1631	1467	1650	1654	2859.8	3147.47	3005.24	3076.3	10.672	10.5191	10.6887	10.6922	212.162		5.87888	5.72902	-0.24193	-0.203511	-0.166019
PTGES3	52.458	50.8229	54.3832	53.984	758.955	775.063	895.248	858.643	1492.82	1628.18	1532.26	1551.62	9.56882	9.5991	9.80695	9.74675	211.648		5.71309	5.72552	-0.0456834	0.0519993	0.0413697
DYRK4	59.1901	54.2786	49.0778	48.8216	536	493	490	460	934.368	969.711	929.318	919.141	9.06743	8.94691	8.93811	8.84706	211.368		5.88728	5.72361	-0.124973	-0.270286	-0.277836
CLK3	66.0722	56.8043	43.3948	45.0129	1295	1036	928	901	2022.33	1947.16	1990.51	1952.65	10.3393	10.0175	9.85876	9.81618	211.284		6.04597	5.72304	-0.218042	-0.606522	-0.553705
VTRNA1-3	103.182	29.1174	59.2323	19.5104	11	3	7	2	11	11	11	10	3.52356	1.80735	2.90689	1.32193	211.042		6.68904	5.72138	-1.82523	-0.80073	-2.40287
ATP5ME	45.541	48.7477	53.7341	62.8949	74.889	74.768	99.589	106.976	169.675	163.752	172.511	165.923	6.23628	6.23396	6.64514	6.74787	210.918		5.50909	5.72054	0.0981698	0.238672	0.465778
QRICH1	52.2893	56.361	53.6604	48.4877	1678.19	1737.53	1885.91	1632.42	3311.54	3291.38	3271.3	3284.26	10.7131	10.7632	10.8814	10.6732	210.798		5.70844	5.71972	0.108182	0.0373413	-0.108898
SPART	59.9897	56.2556	44.9068	49.4654	1938.55	1920.28	1671.18	1805.88	3334.27	3644.36	3463.89	3561.42	10.9211	10.9075	10.7071	10.8189	210.617		5.90664	5.71848	-0.0927191	-0.417784	-0.278297
SARNP	84.078	54.5195	27.3556	44.3698	924.522	619.449	348.928	550.684	1134.58	1213.05	1187.25	1210.74	9.85334	9.27601	8.44885	9.10639	210.323		6.39366	5.71646	-0.624956	-1.61989	-0.922151
DPM2	45.9257	57.4383	54.4968	52.3573	661	769	866	780	1485.07	1429.38	1479.11	1453.29	9.3696	9.58778	9.75906	9.60825	210.218		5.52123	5.71574	0.322713	0.246872	0.189091
SNORD36A	72.2271	42.7055	55.8476	39.0208	7	4	6	4	10	10	10	10	2.90689	2.16993	2.70044	2.16993	209.801		6.17447	5.71288	-0.758117	-0.371045	-0.888296
FAM27B	62.3757	53.8395	46.0578	47.2958	341.758	275.334	280.959	269.794	565.334	545.988	567.798	556.474	8.41894	8.10766	8.13678	8.07839	209.569		5.96291	5.71128	-0.21232	-0.43754	-0.399271
SELENOF	53.0865	56.6891	47.1619	51.5714	485.596	532.35	489.155	517.731	943.826	1002.59	965.401	979.337	8.9251	9.05759	8.93562	9.01745	208.509		5.73027	5.70397	0.0947262	-0.170724	-0.041775
GYG1	64.6511	50.5405	47.6378	45.6619	1146	948	989	919.999	1828.99	2002.59	1932.4	1965.49	10.163	9.8895	9.95056	9.84627	208.491		6.0146	5.70384	-0.355237	-0.440568	-0.501684
IFNGR2	49.7438	51.5598	56.9911	49.867	823	836	1055	877	1707.12	1731.09	1723.05	1715.62	9.68562	9.70822	10.0437	9.77726	208.162		5.63644	5.70156	0.0517294	0.196221	0.00357008
MIEF1	55.3924	51.8724	48.7556	51.1515	3205.86	2936.93	3162.07	3173.17	5971.69	6044.79	6036.7	6051.62	11.6467	11.5203	11.6269	11.6319	207.172		5.79162	5.69468	-0.0947193	-0.184121	-0.114911
IMPDH2	64.5207	57.243	39.3846	45.9794	1209.73	994.09	813.551	886.285	1934.6	1854.07	1922.7	1880.38	10.2411	9.95796	9.66898	9.79244	207.128		6.01169	5.69438	-0.172663	-0.712132	-0.488774
ATP2A1-AS1	55.0902	56.1964	49.4042	46.0655	208.999	201	208.999	183	391.448	381.866	393.764	387.535	7.7108	7.65464	7.7108	7.51964	206.756		5.78372	5.69179	0.0286822	-0.157162	-0.258108
SCAF4	62.8573	60.8157	40.7451	42.2531	2526	2396	1835	1850	4146.48	4206.25	4191.93	4271.19	11.3029	11.2267	10.842	10.8537	206.671		5.97401	5.69119	-0.0476365	-0.625454	-0.573022
INTS14	61.5426	59.5564	42.7777	42.424	1552.88	1522.91	1222.62	1175.67	2603.53	2730.05	2660.29	2703.41	10.6012	10.5731	10.2564	10.1999	206.301		5.94351	5.6886	-0.047329	-0.524728	-0.536707
NCAPH	45.7375	45.0942	59.7041	55.3261	1341.41	1279.39	1967.81	1746.01	3026.15	3029.05	3067.83	3078.6	10.3901	10.3218	10.9427	10.7703	205.862		5.5153	5.68553	-0.0204332	0.384454	0.274583
LOC102723897	73.4857	48.8219	40.7469	42.7048	1196.31	741.974	732.8	724.429	1679.75	1622.55	1673.96	1654.84	10.225	9.5362	9.51826	9.5017	205.759		6.19939	5.68481	-0.589933	-0.850772	-0.783064
RIOX2	62.0597	50.4043	44.5847	48.3283	1145.81	956.395	1002.97	1005.8	1905.05	2025.79	2093.9	2030.23	10.1628	9.90222	9.97078	9.97484	205.377		5.95559	5.68213	-0.300112	-0.47711	-0.36079
TXNDC12	51.6293	53.5195	53.8699	46.0936	1207.9	1265.85	1435.51	1183.85	2413.99	2525.2	2480.35	2505.49	10.2389	10.3065	10.4879	10.2099	205.112		5.69012	5.68027	0.0518733	0.06129	-0.163623
ERCC3	58.0918	50.831	49.2573	46.8185	1652.27	1391.12	1559.27	1408.95	2934.72	2921.87	2946.48	2935.72	10.6907	10.4426	10.6071	10.4609	204.999		5.86026	5.67947	-0.192625	-0.237996	-0.311255
SCARNA12	52.9277	56.6053	47.2469	48.1888	62	61	62	58	120.868	115.053	122.144	117.414	5.96578	5.94251	5.96578	5.87036	204.969		5.72595	5.67926	0.096915	-0.163803	-0.135325
REPIN1	54.7954	57.0081	50.4539	42.6271	1445.14	1420.49	1463.12	1191.47	2721.25	2660.27	2699.22	2726.67	10.4975	10.4727	10.5153	10.2191	204.885		5.77598	5.67867	0.0571107	-0.11909	-0.362285
TLK2	67.6578	57.3387	40.5253	39.3488	2836.75	2556.92	2084.08	1847.66	4326.18	4760.95	4786.77	4580.64	11.4703	11.3205	11.0255	10.8519	204.87		6.08018	5.67857	-0.238748	-0.739434	-0.781936
YIPF4	59.5086	46.0222	47.6176	51.5972	479.499	395.494	450.624	471.408	831.399	917.481	880.845	891.265	8.90689	8.62933	8.81738	8.88236	204.746		5.89503	5.67769	-0.370769	-0.321602	-0.205806
DRAM2	60.956	46.9484	47.9511	48.7685	933	791.001	871.001	870.001	1579.31	1798.79	1690.72	1740.27	9.86651	9.62845	9.76736	9.7657	204.624		5.9297	5.67683	-0.376692	-0.346203	-0.321817
JMJD4	54.755	51.0192	50.1679	48.353	1323.97	1153	1337	1225.98	2494.93	2412.79	2480.61	2473.41	10.3712	10.1718	10.3853	10.2603	204.295		5.77492	5.67451	-0.101949	-0.126225	-0.179384
WDR4	47.1591	47.3259	52.5649	57.1587	778.999	731.999	976.001	992.001	1704.41	1651.34	1728.25	1693.03	9.6064	9.51668	9.93148	9.95492	204.209		5.55946	5.6739	0.00509553	0.156564	0.277438
POM121	58.0933	59.8843	40.8134	45.0239	3346.23	3256.55	2584.11	2711.34	5943.35	5805.9	5893.33	5874.59	11.7085	11.6694	11.3357	11.4051	203.815		5.8603	5.67112	0.0438041	-0.50933	-0.367681
USP48	63.2483	43.7963	48.5619	47.9406	1763.3	1434.12	1513.7	1580.54	2876.59	3496	2901.34	3216.17	10.7845	10.4865	10.5643	10.6267	203.547		5.98295	5.66922	-0.530217	-0.381202	-0.399778
RTL8A	46.5417	51.492	54.8733	50.4901	493.893	514.465	647.513	561.012	1094.95	1066.69	1098.35	1083.93	8.94951	9.00833	9.33988	9.13317	203.397		5.54045	5.66815	0.145824	0.23758	0.117478
CD151	41.0892	50.2997	61.605	50.3288	565.226	647.784	935.441	722.522	1419.37	1374.95	1413.36	1400.46	9.14396	9.34048	9.87027	9.4979	203.323		5.36069	5.66763	0.291793	0.58429	0.292625
HTRA2	53.4192	58.6395	45.1494	45.6613	1149	1184	1091	1042	2219.35	2155.69	2249.19	2226.16	10.1668	10.2101	10.0921	10.0258	202.869		5.73929	5.66441	0.134516	-0.242649	-0.226384
RAF1	60.2839	66.8377	26.4473	49.2753	2027.28	2121.57	986.673	1725.14	3469.88	3388.91	3472.52	3415.32	10.9857	11.0513	9.94716	10.7529	202.844		5.9137	5.66423	0.148889	-1.18865	-0.290908
DAPK3	64.2158	57.4942	43.0974	37.9114	1109.9	918.682	829.029	671.757	1783.38	1705.94	1790.49	1728.54	10.1169	9.84421	9.69615	9.39287	202.719		6.00486	5.66334	-0.159511	-0.575327	-0.760297
USP36	71.0407	63.2267	30.7905	37.3248	3644	3012	1918	2143	5292.65	5086.02	5798.09	5600.94	11.8315	11.5567	10.9058	11.0658	202.383		6.15057	5.66094	-0.168111	-1.20616	-0.92851
ITGB1BP1	51.5783	48.154	50.7752	51.7743	692.458	669.332	805.983	782.67	1385.25	1484	1477.5	1474.69	9.43662	9.38766	9.6555	9.61318	202.282		5.68869	5.66022	-0.0991113	-0.0226427	0.00547035
AFG3L2	55.9665	48.1711	49.3508	48.6204	1713	1468	1707	1616	3158.14	3253.59	3219.53	3242.34	10.7427	10.5201	10.7377	10.6587	202.109		5.80649	5.65899	-0.216395	-0.181491	-0.203
FAHD1	52.6554	48.3995	49.9094	50.5137	687.013	626.665	732.603	708.294	1346.25	1382.35	1366.28	1367.86	9.42524	9.2927	9.51787	9.46922	201.478		5.71851	5.65448	-0.121588	-0.0772703	-0.0599068
HMGB2	54.7189	51.6497	46.2379	48.7203	487.626	456.547	462.994	470.084	919.498	943.716	932.033	941.242	8.93111	8.8362	8.85641	8.87831	201.327		5.77397	5.6534	-0.0832799	-0.242964	-0.167515
BCL2L13	54.1674	55.4225	41.4136	50.0525	1834.59	1867.8	1592.32	1855.37	3494.64	3598.05	3578.83	3616.1	10.8416	10.8675	10.6374	10.8579	201.056		5.75935	5.65145	0.0330474	-0.387322	-0.113983
RBBP8	57.2797	46.3622	47.7285	49.5865	1565.82	1415.66	1567.07	1595.26	2820.6	3260.02	3056.07	3138.37	10.6132	10.4678	10.6143	10.64	200.957		5.83995	5.65074	-0.305077	-0.263174	-0.208079
BABAM2	58.1964	48.7406	48.336	45.3209	1013.12	845	951.732	856.634	1796.25	1850.93	1832.72	1843.88	9.9853	9.72366	9.89517	9.74338	200.594		5.86286	5.64813	-0.255807	-0.267831	-0.360754
STK24	56.2363	51.5675	48.5715	44.0985	1551	1484	1569	1359	2845.75	3072.43	3006.73	3006.3	10.5994	10.5358	10.6161	10.4089	200.474		5.81343	5.64727	-0.125038	-0.211391	-0.35077
TRUB2	50.8106	51.1077	50.3643	48.0063	895.936	839.07	976.387	877.838	1819.39	1752.81	1804.48	1783.83	9.80806	9.71351	9.93205	9.77863	200.289		5.66706	5.64594	0.00841255	-0.012727	-0.0819072
CRYBB2P1	63.599	49.8339	41.6477	45.1362	861.622	661.837	636.025	653.861	1397.88	1417.91	1421.46	1413.18	9.75175	9.37142	9.31407	9.35394	200.217		5.99093	5.64542	-0.351877	-0.610767	-0.49472
RNASEH2C	51.2771	52.0556	51.8201	44.8513	1401.79	1322.41	1560	1265	2820.74	2712.2	2802.07	2751.38	10.4536	10.3695	10.6078	10.3055	200.004		5.68024	5.64389	0.0217402	0.0151982	-0.193163
GLE1	58.2823	51.6555	44.4019	45.639	2000	1732	1717	1682	3540.75	3579.77	3599.33	3595.23	10.9661	10.7586	10.7461	10.7164	199.979		5.86499	5.6437	-0.174136	-0.392438	-0.352792
ESYT1	54.1616	46.7657	51.421	47.4742	2431	1953	2536	2196	4631.22	4458.6	4590.52	4512.43	11.2476	10.9318	11.3086	11.101	199.823		5.7592	5.64258	-0.211819	-0.074913	-0.190126
GUSB	70.3504	58.192	32.7892	38.4308	1322.18	1043.6	701.248	779.581	1939.22	1914.66	1990.65	1978.88	10.3692	10.028	9.45481	9.60748	199.762		6.13649	5.64214	-0.273737	-1.10134	-0.872297
INO80E	62.5645	57.1637	35.3626	44.3928	807.26	682.667	561.036	571.172	1331.34	1275.01	1476.72	1255.14	9.65778	9.41609	9.13323	9.15904	199.484		5.96727	5.64013	-0.130246	-0.823119	-0.49502
OTUD6B-AS1	56.3228	44.9571	47.4106	50.6712	649	557	640	668	1188.95	1322.76	1256.49	1286.03	9.34319	9.12283	9.32305	9.38478	199.362		5.81565	5.63924	-0.325171	-0.248508	-0.152553
LRR1	50.3883	55.7681	45.0042	48.1453	437.691	471.655	448.066	438.027	896.271	902.948	926.705	887.533	8.77542	8.88312	8.80918	8.77652	199.306		5.65502	5.63884	0.14635	-0.16303	-0.0656963
ARL17A	54.9549	50.6047	47.0005	46.4153	1676.29	1366.26	1618.26	1491.88	3147.35	2882.47	3204.79	3135.51	10.7115	10.4165	10.6607	10.5434	198.975		5.78018	5.63645	-0.118975	-0.225571	-0.243646
CORO1B	52.3454	52.9572	51.7083	41.8543	844.277	797.197	924.588	703.667	1664.21	1607.18	1664.33	1640.07	9.72243	9.6397	9.85345	9.45977	198.865		5.70999	5.63565	0.0167651	-0.0176655	-0.322686
FGD5-AS1	54.2322	54.9205	45.8369	43.1475	1606.7	1678	1557	1422	3056.9	3261.98	3161.74	3215	10.6503	10.713	10.605	10.4742	198.137		5.76108	5.63035	0.018196	-0.242638	-0.329873
ANAPC10	65.2204	54.4412	36.8329	41.4911	482.465	392.258	308.265	337.073	763.283	769.251	779.01	792.513	8.91577	8.6175	8.27037	8.39906	197.986		6.02725	5.62925	-0.260625	-0.824329	-0.652522
LMNA	60.4726	49.8414	42.69	44.8438	1155	907	887.479	901	1970.72	1942.86	1935.02	1960.01	10.1743	9.82575	9.79438	9.81618	197.848		5.91821	5.62825	-0.278936	-0.502383	-0.431372
AIG1	53.6824	50.941	44.6564	48.368	664.832	652.929	631.031	658.799	1277.86	1368.43	1315.29	1328.71	9.37793	9.35189	9.30271	9.36479	197.648		5.74638	5.62679	-0.0756201	-0.265581	-0.150394
MANEAL	53.4592	52.4698	44.8169	46.7873	1148.01	1072.92	1055.22	1044.06	2215.78	2183.15	2191.56	2176.87	10.1656	10.068	10.044	10.0287	197.533		5.74037	5.62595	-0.0269488	-0.254394	-0.192321
NDUFAF5	64.725	49.4617	40.1425	43.1688	716.171	562.103	513.611	503.748	1141.69	1213.31	1190.92	1138.36	9.48517	9.13597	9.00594	8.97799	197.498		6.01625	5.62569	-0.38801	-0.689193	-0.584333
KLC1	56.7492	50.0808	46.8593	43.7584	1347	1163	1255	1124	2449.12	2479.32	2492.88	2505.77	10.3961	10.1843	10.294	10.1351	197.448		5.82653	5.62533	-0.180343	-0.276263	-0.375039
MCM8	59.0962	47.3325	42.7418	48.1949	2338.06	2030.79	2063.8	2185.46	4082.24	4580.68	4494.37	4423.62	11.1914	10.9882	11.0114	11.0941	197.365		5.88499	5.62473	-0.320234	-0.467418	-0.294184
CWC22	57.3252	51.0569	42.4858	46.1057	1567.34	1538	1377.81	1467	2821.11	3216.07	3018.56	3103.93	10.6146	10.5873	10.4287	10.5191	196.974		5.8411	5.62186	-0.167062	-0.432187	-0.314222
AK1	53.4265	50.3463	51.3415	41.7131	897.689	765.862	880.929	723.69	1733.69	1624.08	1597.08	1692.46	9.81088	9.58188	9.7837	9.50022	196.827		5.73948	5.62079	-0.0856696	-0.0574298	-0.357055
VAPA	56.6679	49.1473	45.8712	45.0811	1109.84	1043.48	1040.6	1008.86	2020.8	2266.79	2111.53	2183.08	10.1168	10.0279	10.0239	9.97922	196.767		5.82446	5.62035	-0.205418	-0.304943	-0.330009
SPOP	56.13	51.5753	46.7268	42.2526	1162.34	1082.3	1090.06	929.907	2136.68	2240.42	2171.38	2146.96	10.1834	10.0805	10.0908	9.86172	196.685		5.8107	5.61974	-0.122092	-0.264521	-0.409731
RTCA	59.0436	48.6352	44.2542	44.7351	1201.07	1025	1034	1016	2098.93	2250.08	2174.8	2215.55	10.2307	10.0021	10.0147	9.98939	196.668		5.88371	5.61962	-0.27978	-0.415968	-0.400375
FAM208B	55.6875	50.7374	42.0033	48.2289	4495.66	4348.53	3931.88	4446.65	8329.86	9150.36	8713.04	8994.18	12.1345	12.0865	11.9412	12.1187	196.657		5.79928	5.61954	-0.134304	-0.406851	-0.207456
FAM49B	53.6287	44.3903	49.4106	49.069	734.559	665.574	795.841	788.323	1413.29	1600.78	1499.2	1567.23	9.52172	9.37954	9.63724	9.62356	196.499		5.74493	5.61837	-0.27276	-0.118184	-0.128192
METTL2B	51.9979	43.0661	48.2687	52.9585	1001.44	843.424	1062.03	1124.98	1987.19	2090.91	2047.97	2072.26	9.96857	9.72097	10.0533	10.1363	196.291		5.70038	5.61685	-0.271902	-0.107365	0.0264087
DTD1	52.4216	52.5418	45.958	45.1221	916.201	876.637	892.434	828.286	1803.36	1781.31	1807.46	1790.72	9.84031	9.77666	9.80241	9.69486	196.043		5.71209	5.61503	0.0033049	-0.189845	-0.216327
TMEM183A	77.3067	31.5247	44.4083	42.6952	1994.36	833.686	1279.5	1185.71	2661.88	2823.42	2681.81	2709.17	10.9621	9.70423	10.3219	10.2121	195.935		6.27252	5.61423	-1.29411	-0.799765	-0.856521
RPS27	72.6985	47.2782	32.0794	43.4555	320.562	188.456	157.355	193.273	454.976	425.573	456.571	433.872	8.32671	7.56191	7.30246	7.59822	195.512		6.18385	5.61111	-0.620753	-1.18028	-0.742388
FBXO9	54.966	48.3602	46.7812	45.3072	845.074	776.624	831.491	789.434	1586.36	1714.54	1654.39	1699.75	9.72379	9.602	9.70042	9.62559	195.415		5.78047	5.61039	-0.184719	-0.232609	-0.278799
MTA1	49.0861	51.0511	52.6238	42.0656	1288.1	1232.96	1491.81	1124.18	2707.65	2578.49	2638.66	2607.02	10.3316	10.2685	10.5433	10.1353	194.827		5.61724	5.60605	0.05663	0.100403	-0.222671
SLC4A1AP	56.625	51.6705	41.8701	44.3701	1634	1524	1383	1422	2977.46	3148.95	3074.48	3126.41	10.6746	10.5741	10.4341	10.4742	194.536		5.82337	5.60389	-0.132098	-0.43552	-0.351853
TIMMDC1	56.3952	45.7648	44.0995	48.0113	462.996	374.542	410.676	428.4	847.105	873.761	866.799	870.447	8.85641	8.55091	8.68361	8.7445	194.271		5.8175	5.60193	-0.301334	-0.354811	-0.2322
COMMD1	49.006	52.5425	46.7389	45.701	301	310	327	305	633.752	629.904	651.212	651.044	8.23601	8.27845	8.35535	8.25503	193.988		5.61489	5.59983	0.100529	-0.0683322	-0.100731
AKR7A2	55.5044	46.9075	47.4839	43.9837	805.943	616.001	730.9	652	1498.23	1402.05	1432.73	1446.08	9.65543	9.26796	9.51452	9.34983	193.879		5.79453	5.59902	-0.242785	-0.225165	-0.335636
SENP6	59.6126	50.0177	36.7777	47.4242	1709.54	1514.32	1220.78	1541.74	2958.98	3232.35	3089.63	3171.38	10.7398	10.5649	10.2542	10.5908	193.832		5.89755	5.59866	-0.25318	-0.696786	-0.329994
FKBP2	46.1987	47.6067	55.8924	43.7572	220.959	214.629	297.225	219.89	493.498	481.334	494.978	490.222	7.7909	7.74906	8.21784	7.78391	193.455		5.52978	5.59585	0.0433102	0.274799	-0.0783336
NUP133	55.1628	45.7724	45.8448	46.6256	2025.34	1791.09	1965.9	1953.56	3788.39	4177.71	3991.39	4087.33	10.9843	10.807	10.9413	10.9323	193.406		5.78562	5.59549	-0.269217	-0.266936	-0.242573
MAPK1IP1L	57.3189	49.3849	41.6602	45.0344	725.722	612.23	658.021	610.261	1306.4	1323.56	1470.18	1321.93	9.50427	9.25911	9.36309	9.25446	193.398		5.84094	5.59543	-0.214939	-0.460342	-0.347982
RACGAP1	47.8523	51.7001	49.0081	44.6337	1520.26	1648.97	1749.65	1561.58	3278.06	3405.23	3323.05	3413	10.5706	10.6878	10.7733	10.6092	193.194		5.58052	5.59391	0.111576	0.0344318	-0.100456
NUDT16L1	52.2698	44.531	40.0842	56.1863	577.402	459.308	496.099	642.623	1139.8	1101.2	1151.99	1115.74	9.17468	8.84489	8.95594	9.32895	193.071		5.70791	5.59299	-0.231169	-0.382946	0.104239
RIC8A	51.8142	50.3699	46.7104	44.1167	1921	1749	1899	1696	3825.43	3707.17	3784.11	3750.24	10.908	10.7727	10.8914	10.7283	193.011		5.69528	5.59254	-0.0407859	-0.149604	-0.232025
PPHLN1	56.97	46.4496	44.584	44.7807	1099.56	1046.32	1084.13	987.145	1991.47	2404.95	2263.37	2150.44	10.1034	10.0318	10.083	9.94785	192.784		5.83213	5.59084	-0.294534	-0.353675	-0.347326
TBPL1	54.9094	54.076	42.0928	41.1307	723.69	751.574	656.124	615.519	1359.9	1483.85	1450.88	1459.86	9.50022	9.55473	9.35892	9.26683	192.209		5.77898	5.58653	-0.0220643	-0.383478	-0.416838
TARBP2	63.423	44.5948	47.3797	36.5648	781.295	502.779	643.423	503.412	1271.07	1203.7	1264.03	1343.06	9.61065	8.97521	9.33074	8.97703	191.962		5.98693	5.58468	-0.508131	-0.420736	-0.794552
MAPK9	54.7631	52.3678	41.7729	43.0092	1055.41	1031.66	946.568	983.524	1988.55	2103.27	2109.16	2230.8	10.0443	10.0114	9.88732	9.94255	191.913		5.77513	5.58431	-0.0645233	-0.390635	-0.348559
RYK	53.0526	45.5049	45.5378	47.5952	1072	927.001	1035	1046	2084.92	2174.93	2115.54	2143.9	10.0668	9.85721	10.0161	10.0314	191.69		5.72935	5.58263	-0.221401	-0.22036	-0.156608
SNORD83A	37.5206	58.2348	33.847	62.0786	4	6	4	7	11	11	11	11	2.16993	2.70044	2.16993	2.90689	191.681		5.22961	5.58256	0.6342	-0.148653	0.726414
ISG20L2	53.1615	48.9861	44.5984	44.8018	1491.79	1297.21	1379	1308.68	2895.43	2827.23	2878.05	2849.55	10.5433	10.3418	10.4299	10.3545	191.548		5.73231	5.58156	-0.118008	-0.253388	-0.246824
SUPT7L	61.1186	48.4978	40.7853	40.6097	1560.17	1253.72	1212.22	1111.34	2633.91	2759.95	2766.5	2669.65	10.6079	10.2926	10.244	10.1187	191.011		5.93354	5.57751	-0.333693	-0.583563	-0.589785
SLC25A33	54.1758	46.0661	46.5847	43.9611	565.225	500.467	560.36	513.127	1076.51	1159.89	1119.64	1138.66	9.14396	8.96857	9.1315	9.00458	190.788		5.75958	5.57582	-0.233941	-0.21779	-0.301421
CYREN	48.011	48.4599	50.7374	43.5365	1829.69	1554.88	1739.03	1542.68	3932.22	3425.61	3190.29	3456.67	10.8378	10.6031	10.7645	10.5917	190.745		5.58529	5.5755	0.0134249	0.0796851	-0.14114
LINC02381	51.4855	46.0154	46.2797	46.8327	627	537	633	600	1256.57	1245.93	1273.11	1249.79	9.29347	9.07012	9.3072	9.23002	190.613		5.68609	5.5745	-0.162048	-0.153786	-0.136649
FAM69B	45.9031	47.3868	54.8708	42.2084	732.499	674.242	923.451	693.924	1646.52	1519.09	1566.48	1603.8	9.51767	9.39819	9.85167	9.43967	190.369		5.52052	5.57265	0.0458934	0.257448	-0.121063
EXOSC2	54.1786	43.6255	47.5537	44.918	1226.76	958.704	1218.2	1097.47	2336.32	2346.22	2384.45	2383.46	10.2612	9.90569	10.2511	10.1006	190.276		5.75965	5.57195	-0.312552	-0.188164	-0.270428
AKT2	51.0605	49.8052	44.8595	44.4345	1473.16	1456.25	1641.26	1440.19	2976.93	3121.66	3405.47	3161.81	10.5252	10.5085	10.681	10.4925	190.16		5.67414	5.57107	-0.0359111	-0.186794	-0.200526
TMEM59	46.0056	44.8294	52.375	46.6902	467.396	533.229	742.082	638.297	1048.28	1269.91	1318.8	1333.62	8.87004	9.05996	9.53641	9.31921	189.9		5.52374	5.5691	-0.0373639	0.187069	0.0213086
ULK3	57.1325	49.0813	37.5719	46.0522	1494.01	1199.03	1087.78	1254.93	2698.19	2608.18	2694.82	2658.3	10.5455	10.2283	10.0878	10.294	189.838		5.83624	5.56862	-0.219138	-0.604657	-0.311044
SCNM1	56.9175	49.3381	38.9335	44.4537	1179.7	982.282	901.225	973.398	2138.6	2125.58	2154.58	2136.08	10.2048	9.94073	9.81654	9.92763	189.643		5.8308	5.56714	-0.206168	-0.547861	-0.356567
NR2F6	49.5467	46.2932	51.8715	41.8723	534	464	626	465	1112.06	1070.1	1123.31	1083.33	9.06205	8.85953	9.29117	8.86264	189.584		5.63072	5.56669	-0.0979881	0.0661542	-0.242791
TADA3	51.1759	50.2446	47.2263	40.7798	1175.03	1108.18	1190.05	962.142	2369.12	2354.74	2345.5	2301.6	10.1991	10.1146	10.2174	9.91086	189.427		5.67739	5.5655	-0.0264949	-0.115873	-0.327609
FAM229B	51.2254	40.516	46.0397	51.3699	224.254	170.8	224.465	247.85	451.707	450.075	453.805	470.669	7.8122	7.42038	7.81356	7.95623	189.151		5.67879	5.5634	-0.338365	-0.153979	0.00406583
N4BP2L2	68.2916	38.4596	45.9897	36.2844	1231.58	765.725	1013.04	752.616	1860.78	2125.65	2050.3	2023.44	10.2669	9.58162	9.98518	9.55673	189.025		6.09364	5.56244	-0.828364	-0.570396	-0.912356
CBSL	52.0407	43.2538	47.5549	46.1035	1305.25	1028.73	1318.47	1215.03	2587.93	2539.23	2580.64	2570.92	10.3507	10.0073	10.3652	10.2474	188.953		5.70157	5.56188	-0.266813	-0.130044	-0.174763
IMMP1L	69.1839	47.3117	35.9151	36.5118	407.217	303.105	246.21	244.422	607.325	683.984	638.095	653.044	8.67142	8.24605	7.94667	7.93618	188.923		6.11237	5.56165	-0.548241	-0.945848	-0.922073
CBWD6	55.4663	56.3356	39.5327	37.4268	587.812	563.509	453.033	414.677	1093.48	1067.93	1066.66	1080.84	9.20044	9.13957	8.82506	8.69758	188.761		5.79354	5.56042	0.0224348	-0.488566	-0.56754
RB1	52.8553	49.894	42.1545	43.6811	1378	1422	1274	1295	2690.07	3042.81	2813.06	2892.09	10.4289	10.4742	10.3157	10.3393	188.585		5.72398	5.55907	-0.0831812	-0.32636	-0.275037
SS18L2	47.2788	44.1239	47.7945	48.477	334.139	327.674	394.67	385.546	729.228	792.851	768.616	775.847	8.38646	8.35832	8.62633	8.59263	187.674		5.56312	5.55209	-0.0996324	0.015651	0.0361077
MRRF	57.2381	46.9103	40.3728	42.6426	1420.8	1182.5	1144.42	1168.92	2561.25	2691.26	2638.44	2674.09	10.473	10.2082	10.161	10.1916	187.164		5.8389	5.54816	-0.287071	-0.50359	-0.424679
THUMPD3	54.5481	42.3981	43.7223	45.9705	1457.78	1194.96	1363.79	1399.17	2757.49	3009.05	2903.34	2969.11	10.5101	10.2233	10.4139	10.4509	186.639		5.76946	5.54411	-0.363529	-0.31916	-0.246819
UBB	50.0174	47.1311	45.9501	43.4162	464.279	418.243	485.149	421.559	957.766	947.425	982.747	947.206	8.8604	8.70992	8.92377	8.7213	186.515		5.64436	5.54315	-0.085751	-0.122363	-0.204197
NEFL	42.6904	43.3447	52.9778	47.4032	1232	1244	1730	1477	2977.71	3064.14	3039.52	3039.55	10.2674	10.2814	10.757	10.5289	186.416		5.41584	5.54238	0.0219429	0.311477	0.151074
AUP1	54.6464	48.3027	41.0237	42.1541	906.726	744.887	756.045	721.28	1712.05	1646.43	1715.4	1669.17	9.82532	9.54185	9.56328	9.49542	186.127		5.77205	5.54014	-0.178022	-0.41367	-0.374454
MCFD2	55.0703	46.1258	42.0137	42.8581	2142.37	1864.79	1880.17	1866.06	4014.01	4316.28	4165.43	4247.45	11.0653	10.8652	10.877	10.8662	186.068		5.7832	5.53969	-0.2557	-0.390413	-0.361706
RPP30	48.336	45.8972	44.0004	47.7816	839.209	826.207	872.853	922.45	1791.43	1921.88	1846.45	1883.29	9.71375	9.69123	9.77042	9.85011	186.015		5.59503	5.53928	-0.0746941	-0.135584	-0.016643
LARP4B	52.652	51.7676	38.6204	42.9148	2146	2126	1861	1925	4205.49	4384.59	4485.21	4375.83	11.0678	11.0543	10.8622	10.911	185.955		5.71842	5.53881	-0.0244373	-0.447124	-0.295014
SMU1	48.4025	42.5545	49.2163	45.7276	933.345	839.43	1085.35	976.693	1989.65	2106.02	2052.64	2083.61	9.86704	9.71413	10.0846	9.9325	185.901		5.59701	5.53839	-0.185772	0.0240527	-0.0820168
RFT1	52.9438	42.0639	44.142	46.4405	1535.59	1134.66	1353.78	1413.19	2992.69	2879.93	2854.63	2968.53	10.585	10.1487	10.4033	10.4653	185.59		5.72639	5.53598	-0.331879	-0.262312	-0.18908
TM2D3	41.2351	37.2615	56.3537	50.5082	419.793	381.229	650.585	559.774	1050.44	1092.32	1074.57	1081.15	8.71525	8.5764	9.3467	9.12999	185.358		5.3658	5.53417	-0.14619	0.450635	0.292643
ATG101	61.2687	48.3567	37.7154	37.9797	800.738	589.519	550	509.113	1348.51	1301.56	1357.37	1307.67	9.64609	9.20462	9.1046	8.99326	185.321		5.93708	5.53388	-0.341434	-0.699995	-0.68992
DCAF8	55.9102	43.7492	44.3387	41.1762	2034.42	1563.57	1869.36	1676.86	3754.5	3815.67	3924.3	3972.7	10.9908	10.6111	10.8687	10.712	185.174		5.80504	5.53274	-0.353855	-0.334545	-0.441301
MKRN1	47.8345	43.5693	44.3165	49.4354	1290.57	1105.77	1277.49	1383.08	2783.82	2709.61	2683.15	2729.26	10.3343	10.1115	10.3197	10.4342	185.156		5.57998	5.53259	-0.134738	-0.110207	0.0474937
BAG3	57.5021	53.8852	32.8687	40.8339	1307	1166	832	975	2345.28	2310.22	2356.1	2329.27	10.3526	10.188	9.70131	9.93	185.09		5.84554	5.53208	-0.0937242	-0.806901	-0.493847
LIN52	55.9929	54.0659	35.9309	38.6766	1155	1182	872	894.933	2128.39	2334.09	2258.92	2257.24	10.1743	10.2076	9.76901	9.80644	184.666		5.80717	5.52878	-0.0505265	-0.640021	-0.533783
STOML2	60.0033	49.9309	36.8293	37.5137	740.339	587.69	509.339	484.265	1273.09	1256.62	1287.26	1259.3	9.53302	9.20014	8.9939	8.92114	184.277		5.90697	5.52573	-0.265107	-0.704187	-0.677624
THAP3	53.9061	47.614	38.9622	43.3941	692.054	566.05	553	571.001	1324.66	1269.24	1321.1	1283.63	9.43578	9.14606	9.11244	9.15861	183.877		5.75238	5.52259	-0.179063	-0.468373	-0.312949
MECR	57.6415	53.5652	35.3527	37.2894	996.906	864.018	665.023	677.55	1784.52	1722.12	1750.92	1772.52	9.96204	9.75575	9.37834	9.40525	183.849		5.84904	5.52238	-0.105812	-0.705289	-0.628343
POLR2J3	56.1193	43.2181	43.1405	41.059	910.204	658.641	771.772	697.373	1673.51	1627.07	1665.16	1656.89	9.83084	9.36444	9.59297	9.44682	183.537		5.81043	5.51993	-0.376863	-0.379456	-0.450799
C11orf1	53.1936	42.3471	43.7653	44.1201	389.532	316.068	366.233	357.351	755.59	796.859	778.899	790.122	8.60745	8.30637	8.51859	8.48322	183.426		5.73318	5.51906	-0.328988	-0.281463	-0.269815
SUPT20H	62.2531	41.8554	37.2726	41.7712	1690	1191	1154	1255	2801.09	3037.98	2881.84	2930.91	10.7232	10.2186	10.1731	10.294	183.152		5.96007	5.5169	-0.572733	-0.740032	-0.575638
CCNK	48.9069	45.5052	46.1228	42.5051	1105.99	1019.52	1183.31	1036.66	2333.36	2391.99	2388.01	2379.21	10.1118	9.99438	10.2092	10.0184	183.04		5.61197	5.51601	-0.104007	-0.0845562	-0.202401
CDC16	57.9049	44.7758	40.1298	40.2232	1057	908	875	846.001	1883.48	2165.04	2029.52	2051.78	10.0464	9.82734	9.77396	9.72537	183.034		5.85561	5.51597	-0.370965	-0.52901	-0.525659
PRPF38A	46.7339	40.6757	49.7549	45.2894	1173.9	1099.48	1468.17	1305.09	2591.79	2885.86	2746.6	2811.13	10.1977	10.1033	10.5203	10.3505	182.454		5.5464	5.51139	-0.200301	0.0903702	-0.0452958
ARHGDIA	40.022	54.4654	47.5425	40.2505	624.265	793.724	832.96	666.177	1609.43	1555.87	1630.78	1614.56	9.28717	9.6334	9.70297	9.38084	182.28		5.32272	5.51002	0.444545	0.248423	0.00821092
RNF115	54.076	46.9993	42.1439	38.7108	1140.29	952.983	937.301	896.969	2175.77	2164.8	2070.13	2260.38	10.1558	9.89706	9.87314	9.80972	181.93		5.75692	5.50724	-0.202349	-0.359664	-0.482254
CDC73	49.3485	47.3189	41.1839	43.8515	1261	1220	1144	1209	2636.59	2752.64	2585.54	2689.54	10.3009	10.2533	10.1605	10.2402	181.703		5.62494	5.50544	-0.0605919	-0.260926	-0.170382
YWHAE	53.7533	46.281	42.3745	39.1664	927.007	833.365	843.347	760.572	1779.43	1922.45	1852.48	1894.36	9.85721	9.70367	9.72084	9.57189	181.575		5.74828	5.50442	-0.215931	-0.343154	-0.456734
U2SURP	74.1089	39.7976	27.4578	40.1958	3132.21	1833.09	1353.59	1948.82	4360.97	4917.56	4588.54	4729.63	11.6132	10.8405	10.4031	10.9288	181.56		6.21157	5.5043	-0.896963	-1.43243	-0.8826
DNM1L	49.7891	46.0533	42.9362	42.7232	1810.48	1811.61	1819.62	1777.89	3751.98	4199.79	3944.68	4059.55	10.8226	10.8235	10.8298	10.7964	181.502		5.63776	5.50384	-0.112523	-0.213636	-0.22081
NME3	44.0466	36.6853	53.2747	47.4014	301	231	408	331	705.108	672.27	712.839	681.198	8.23601	7.85487	8.67419	8.37287	181.408		5.46096	5.50309	-0.26383	0.27442	0.105896
GPBP1	51.2783	49.8989	39.7401	40.4449	1497.46	1623.96	1379.88	1401.64	3013.17	3474.63	3231.96	3380.71	10.5488	10.6657	10.4308	10.4534	181.362		5.68028	5.50273	-0.0393406	-0.367753	-0.342389
ANXA11	46.769	41.2618	52.35	40.78	1278.67	1071.6	1597.1	1195.56	2820.99	2772.74	2839.68	2859.95	10.321	10.0662	10.6417	10.2241	181.161		5.54748	5.50113	-0.180745	0.162637	-0.197691
PAAF1	53.817	46.7954	39.2182	40.9937	808.4	678.698	658.351	652.101	1549.92	1548.45	1562.51	1551.8	9.65982	9.40769	9.36381	9.35006	180.824		5.74999	5.49844	-0.201694	-0.456537	-0.39266
DDX55	67.3791	45.5564	35.7787	31.8318	1482	1005.79	894.721	751.365	2269.47	2357.13	2327.64	2302.64	10.5338	9.97484	9.8061	9.55433	180.546		6.07423	5.49622	-0.564647	-0.913199	-1.08183
DBF4B	53.7796	49.0947	39.8694	37.7276	1897.45	1651.32	1589.52	1437.35	3640.44	3591.05	3710.91	3716.55	10.8902	10.6898	10.6348	10.4897	180.471		5.74899	5.49563	-0.131492	-0.431779	-0.511441
CENPT	49.7659	48.5315	43.0309	38.875	949.448	893.415	901.227	780.617	1968.53	1965.41	1949.43	1958.86	9.8917	9.80399	9.81655	9.60939	180.203		5.63708	5.49348	-0.0362344	-0.209782	-0.356313
DNAH14	54.2812	34.2069	51.8112	39.7396	615.104	492.652	625.586	561.762	1169.23	1537.63	1123.87	1379.01	9.26586	8.94589	9.29022	9.1351	180.039		5.76238	5.49216	-0.666167	-0.0671909	-0.449878
NABP2	49.0823	49.3125	30.1467	51.4719	694.517	655.125	477.588	750.403	1460.02	1418.37	1474.57	1422.2	9.4409	9.35673	8.90113	9.55248	180.013		5.61713	5.49196	0.00675197	-0.703202	0.0685816
SNORA8	40.3754	36.013	51.7222	51.8575	9	8	13	13	23	23.717	23.395	24.455	3.24793	3.08746	3.75489	3.75489	179.968		5.3354	5.4916	-0.164958	0.357308	0.361076
RHOQ	48.9826	46.0144	41.9148	42.75	858.623	876.409	856.44	859.787	1808.69	2033.46	1901.88	1961.96	9.74672	9.77628	9.74305	9.74867	179.662		5.6142	5.48914	-0.0901818	-0.224808	-0.196345
METTL6	55.9225	37.7851	41.8396	44.0694	774.61	630.123	726.327	716.437	1429.22	1780.44	1615.84	1585.9	9.59826	9.30063	9.50547	9.4857	179.617		5.80536	5.48878	-0.565614	-0.418561	-0.343653
KNSTRN	47.259	40.7937	48.3668	43.0905	786	693	924	794.999	1716.09	1813.69	1778.19	1799.79	9.6193	9.43775	9.85253	9.63572	179.51		5.56252	5.48792	-0.212241	0.0334297	-0.133217
PI4KAP1	53.2343	49.374	36.2409	40.0382	1267.46	1092.23	950.293	983.846	2456.67	2361.78	2440.68	2397.12	10.3083	10.0937	9.89299	9.94302	178.887		5.73428	5.48291	-0.108603	-0.554736	-0.410979
USP15	53.1793	46.3777	36.7265	42.4506	2252.17	2167.25	1853.56	2099.81	4369.79	4989.12	4697.64	4825.38	11.1374	11.082	10.8565	11.0364	178.734		5.73279	5.48167	-0.197432	-0.534045	-0.325082
TRIP12	51.2385	46.388	39.5776	41.4539	3905.21	3760.93	3477.41	3590.94	7864.11	8655.94	8178.22	8450.42	11.9314	11.8771	11.764	11.8103	178.658		5.67916	5.48106	-0.143478	-0.372543	-0.30572
GOLM1	38.8495	47.5998	47.7296	44.4647	1041.1	1264.64	1438.48	1285.23	2765.1	2836.51	2805.24	2819.69	10.0246	10.3051	10.4908	10.3284	178.644		5.27982	5.48094	0.293061	0.296989	0.194764
GTF2E2	41.6786	45.3705	50.4903	40.9192	477.482	549.971	650.272	516	1182.08	1294.17	1198.78	1230.15	8.90081	9.10452	9.34601	9.01262	178.459		5.38124	5.47945	0.122445	0.276697	-0.0265312
P3H1	45.9503	44.1841	45.9044	42.4032	1058	921	1140	996.001	2375.74	2225.45	2311.55	2291.38	10.0478	9.84784	10.1555	9.96073	178.442		5.522	5.47931	-0.0565466	-0.00144174	-0.1159
GTF2IP4	52.0061	42.9153	42.416	41.0444	1715.28	1475.95	1613.47	1520.74	3403.17	3671.83	3540.66	3614.4	10.7447	10.5279	10.6564	10.571	178.382		5.70061	5.47883	-0.277188	-0.29407	-0.341493
UBA5	51.4226	42.6083	40.499	43.7296	1069.96	943.622	954.999	1007	2146.93	2364.44	2194.88	2246.41	10.064	9.88283	9.90011	9.97656	178.26		5.68433	5.47784	-0.271265	-0.344513	-0.233791
GPALPP1	53.3314	40.7991	42.0208	42.0876	798.998	714.042	726.388	733.451	1545.84	1868.52	1609.01	1700.02	9.64295	9.48088	9.50559	9.51954	178.239		5.73691	5.47767	-0.386447	-0.343881	-0.341589
LARP4	59.6454	42.5406	41.401	34.5369	1776.59	1546.97	1579.96	1343.64	3073.34	3882.42	3552.13	3795.21	10.7953	10.5957	10.6261	10.3925	178.124		5.89834	5.47674	-0.487572	-0.526746	-0.788272
ORC3	52.8777	39.9191	42.0527	42.695	1094	926.001	1064	1059	2134.75	2476.59	2355.05	2419.66	10.0961	9.85565	10.056	10.0492	177.545		5.72459	5.47204	-0.405578	-0.330459	-0.308589
NEK9	50.1182	44.0921	39.7853	43.5349	2803.8	2435.45	2500.85	2618.32	5772.35	5897.16	5850.84	5867.08	11.4534	11.2503	11.2885	11.3547	177.531		5.64726	5.47192	-0.184814	-0.333099	-0.203164
SLX1A	64.8197	49.0282	28.474	35.0566	456.508	325.604	237.43	258.767	726.679	709.035	776.143	720.072	8.83608	8.34919	7.89439	8.01829	177.378		6.01836	5.47069	-0.40282	-1.18679	-0.886747
SCML1	43.9939	48.1563	38.882	46.1642	865.653	875.436	756.942	934.579	2030.27	1940.86	1812.04	1974.91	9.75848	9.77468	9.56499	9.86894	177.196		5.45923	5.46921	0.130422	-0.178202	0.0694713
NEPRO	55.4587	43.1164	37.5977	40.9654	1028.57	871.064	824.095	892.396	1913.67	2156.9	2040.18	2125.09	10.0071	9.76746	9.68754	9.80235	177.138		5.79334	5.46873	-0.363178	-0.560772	-0.437011
ZNF384	50.9015	46.9252	38.2007	41.0317	1562.53	1353	1287.06	1284	3167.38	3078.34	3136.03	3052.68	10.6101	10.4025	10.3304	10.327	177.059		5.66964	5.46809	-0.117346	-0.41411	-0.310969
METTL26	40.6026	49.6607	45.6954	41.0392	229.809	261.27	277.616	231.869	584.005	561.695	565.49	551.165	7.84743	8.03216	8.11954	7.86027	176.998		5.3435	5.46759	0.290532	0.170477	0.0154319
GATAD2A	47.0009	48.1464	41.7025	40.1466	2597	2561	2571	2350	5701.22	5678.98	5738.43	5710.25	11.3429	11.3228	11.3284	11.1988	176.996		5.55462	5.46758	0.0347396	-0.172554	-0.227409
BUB1B	47.7453	40.873	44.983	43.2448	1711.57	1556.78	1874.85	1771	3698.84	4066.45	3879.45	3995.03	10.7415	10.6048	10.8729	10.7908	176.846		5.57729	5.46635	-0.224209	-0.0859769	-0.142829
EXT2	50.4978	43.6313	41.8043	40.7856	1825.45	1580.48	1717.98	1617.39	3729.93	3867.37	3825.17	3868.51	10.8344	10.6266	10.7469	10.6599	176.719		5.65815	5.46531	-0.210855	-0.272567	-0.308161
COLGALT1	47.9206	48.215	45.1546	34.853	1621.48	1542.85	1688.95	1236.01	3491.33	3416.37	3481.51	3459.54	10.6635	10.5918	10.7223	10.2721	176.143		5.58257	5.46061	0.00883653	-0.0857718	-0.459363
SLC25A19	44.2895	46.6434	43.6203	41.2206	727.936	713.26	787.861	689.982	1695.88	1632.61	1681.18	1632.9	9.50866	9.4793	9.62271	9.43146	175.774		5.46889	5.45758	0.0747092	-0.0219623	-0.103598
BOLA2-SMG1P6	46.6363	48.2594	38.5663	42.18	548.275	517.456	513.433	547.102	1213.04	1144.76	1239.16	1265.31	9.10007	9.01669	9.00544	9.09698	175.642		5.54338	5.45649	0.049356	-0.274113	-0.144894
TBCD	43.3233	40.6428	49.3196	42.2268	1653.61	1483.64	2011.35	1636.19	3938.35	3897.35	3795.95	3779.93	10.6918	10.5354	10.9743	10.6766	175.513		5.43707	5.45543	-0.0921459	0.187018	-0.0369861
EPB41	50.8477	41.0367	45.5364	38.0184	3097.67	2512.92	3138.08	2524.9	6285.88	6537.77	6414.44	6478.69	11.5972	11.2954	11.6159	11.3023	175.439		5.66811	5.45483	-0.309268	-0.159163	-0.419487
GTF3C2	41.4117	41.795	48.2291	43.9383	1723	1639	2202	1901	4293.03	4186.76	4249.73	4220.61	10.7511	10.679	11.1049	10.8929	175.374		5.37197	5.45429	0.0132938	0.219866	0.0854416
AGTPBP1	56.2827	40.7699	38.0679	40.235	1988	1610	1621.03	1666	3644.55	4216.09	3963.55	4039.31	10.9575	10.6533	10.6631	10.7026	175.355		5.81462	5.45414	-0.465186	-0.564116	-0.484241
MTA3	51.6472	43.8992	37.9888	41.6424	1272.83	1057	1072.23	1100.78	2542.87	2570.64	2627.15	2578.71	10.3144	10.0464	10.0671	10.105	175.178		5.69062	5.45267	-0.234498	-0.443118	-0.310639
DZIP1	54.1968	40.5062	42.0643	38.2491	1673.57	1417.71	1494.27	1357.99	3186.18	3736.72	3306.51	3463.47	10.7091	10.4699	10.5457	10.4078	175.016		5.76014	5.45135	-0.420067	-0.365613	-0.502781
VPS9D1-AS1	41.8006	48.2387	44.9612	39.6856	627	673	747	618	1547.7	1489.51	1546.45	1519.12	9.29347	9.39553	9.54593	9.27263	174.686		5.38545	5.44862	0.206666	0.105158	-0.0749074
BAZ1A	47.389	45.66	38.8811	42.4368	2126.17	2240.67	2064.72	2217.34	4629.37	5239.21	4942.83	5097.12	11.0544	11.13	11.0121	11.1149	174.367		5.56648	5.44598	-0.0536227	-0.285484	-0.159236
CBWD3	70.2553	37.8976	29.466	36.5626	854.986	482.216	399.159	483.899	1255.69	1358.48	1260.89	1291.08	9.7406	8.91503	8.64263	8.92005	174.182		6.13454	5.44445	-0.890499	-1.25355	-0.942238
CRNDE	49.7809	41.5925	43.2555	39.4327	198	167	198	181.999	410.398	428.673	426.066	450.248	7.633	7.38802	7.633	7.51174	174.062		5.63752	5.44345	-0.259268	-0.202708	-0.3362
HDDC2	31.8586	60.5225	33.0917	48.5063	297.646	568.991	351.545	497.988	963.997	1003.72	988.813	1001.51	8.21988	9.15353	8.45962	8.96141	173.979		4.99361	5.44277	0.925788	0.0547867	0.60649
TRMT1	49.2673	39.6021	45.069	39.7689	973.081	749.493	995.155	836.35	2037.94	2020.56	2055.25	2051.54	9.92716	9.55073	9.9595	9.70883	173.707		5.62256	5.44051	-0.315055	-0.128495	-0.308991
GGPS1	44.0577	42.5857	42.8155	44.0674	954.556	990.882	1086.34	1090.11	2235.53	2484.18	2361.66	2413.17	9.89944	9.9533	10.0859	10.0909	173.526		5.46132	5.43901	-0.0490273	-0.0412631	0.000316451
GGCT	47.9935	44.1279	43.0621	38.3045	353.045	347.196	373.028	319.957	759.013	840.011	806.306	814.851	8.46575	8.44168	8.54507	8.32399	173.488		5.58477	5.43869	-0.121148	-0.156422	-0.325324
ZCCHC8	57.5191	39.5888	34.8393	41.5305	1296.13	914.621	887.002	1043.06	2325.09	2466.56	2369.78	2450.06	10.3406	9.83782	9.79361	10.0273	173.478		5.84597	5.43861	-0.538947	-0.723325	-0.469871
MAPKAPK5-AS1	47.301	42.1694	45.0031	38.8183	404	364.001	448.001	344.999	881.278	921.57	926.591	867	8.66	8.50978	8.80897	8.43254	173.292		5.5638	5.43706	-0.165676	-0.0718456	-0.285136
EIF4G2	53.4085	49.4671	32.2487	37.8584	1880.13	1825.05	1308.41	1497.63	3632.28	3938.97	3776.46	3859.03	10.877	10.8341	10.3542	10.5489	172.983		5.739	5.43448	-0.110599	-0.727829	-0.496457
MCM3AP	44.2374	44.685	40.3705	43.6473	3047.88	2938.41	3073.41	3160.81	7109.02	7020.61	7086.13	7064.43	11.5738	11.5211	11.5859	11.6263	172.94		5.46719	5.43413	0.0145259	-0.131965	-0.0193735
AAMDC	43.3247	40.7288	47.7195	40.8702	191	169	232.999	183.999	454.883	443.005	454.478	439.185	7.5812	7.40514	7.86727	7.52747	172.643		5.43712	5.43165	-0.089138	0.13939	-0.0841406
SNORA11F	32.5836	43.9616	31.0264	65.0347	6	7	6	12	19	17	18	18	2.70044	2.90689	2.70044	3.64386	172.606		5.02608	5.43134	0.432095	-0.0706503	0.997061
PIGU	43.3299	44.1936	39.7733	45.2801	718	713.001	743	766	1709.78	1722.48	1738.8	1650.28	9.48884	9.47877	9.53819	9.58214	172.577		5.43729	5.4311	0.0284759	-0.123561	0.0635149
ABI1	51.4669	43.4462	36.0138	41.5897	1074	913.001	846.001	946.999	2153.17	2243.59	2186.53	2221.27	10.0694	9.83526	9.72537	9.88798	172.517		5.68557	5.43059	-0.244413	-0.515096	-0.307419
DTNBP1	53.1913	44.7974	36.7531	37.7231	675	495.999	505	463	1309.38	1182.1	1278.94	1197.32	9.39981	8.95565	8.98157	8.85643	172.465		5.73312	5.43016	-0.247774	-0.533323	-0.49574
ZMAT5	53.9866	38.8174	37.9972	41.2519	397.293	264.474	312.84	317.379	759.325	727.413	766.343	750.534	8.63587	8.04971	8.29159	8.31233	172.053		5.75453	5.42671	-0.475899	-0.506711	-0.388142
ANKRD13C	51.8664	41.7935	40.5353	37.8461	1170.64	1033.21	1096.03	976.623	2328.83	2639.38	2516.76	2517.34	10.1937	10.0136	10.0987	9.9324	172.041		5.69673	5.42661	-0.311522	-0.35562	-0.454656
SMG9	53.6789	42.1546	38.6888	37.414	1180.74	874.476	943.431	850.024	2269.61	2214.76	2269.75	2216.33	10.2061	9.7731	9.88254	9.73221	171.936		5.74628	5.42573	-0.348664	-0.472438	-0.520777
LARP1	46.7555	40.016	52.5721	32.467	3116.73	2525.79	3861.4	2254.06	6878.1	6738.88	6836.64	6772.66	11.606	11.3028	11.9151	11.1386	171.811		5.54706	5.42468	-0.224557	0.169162	-0.526159
RPL32	46.0848	49.6384	34.1184	41.827	799.797	848.24	666.902	780.731	1790.7	1824.42	1819.39	1820.88	9.64439	9.72918	9.38241	9.60961	171.669		5.52622	5.42348	0.107165	-0.433743	-0.139859
DUSP11	46.8268	43.5462	40.9194	39.9964	538	511	533	508	1185.47	1252.84	1212.41	1239.02	9.0728	8.99859	9.05934	8.9901	171.289		5.54926	5.42029	-0.104786	-0.19455	-0.227464
C17orf75	49.3569	44.6091	34.6979	42.5191	540.385	512.59	441.248	509.83	1129.68	1226.79	1183.68	1169.71	9.07918	9.00307	8.78708	8.99529	171.183		5.62518	5.4194	-0.145916	-0.508405	-0.215143
GEMIN7	38.0468	44.3859	50.1844	38.4498	313.985	351.667	445.442	323.959	851.517	845.883	826.182	821.925	8.29685	8.46012	8.80071	8.34189	171.067		5.2497	5.41842	0.222327	0.399464	0.0152016
HIST2H2AA4	54.2607	59.3261	27.8556	29.4881	186.32	190.773	107.644	106.183	354.305	343.316	359.692	351.274	7.54551	7.57949	6.75681	6.73719	170.931		5.76184	5.41727	0.128759	-0.961942	-0.879778
UNC50	44.523	39.5929	46.6006	40.2059	390.79	364.158	479.163	402.215	905.653	981.966	957.074	975.899	8.61209	8.5104	8.90588	8.65362	170.922		5.47648	5.4172	-0.169306	0.0657984	-0.147143
FADD	49.2119	43.7417	39.807	38.06	817	686	735	659	1712.99	1674.38	1718.62	1689.09	9.67507	9.42312	9.52258	9.36523	170.821		5.62094	5.41634	-0.169999	-0.305985	-0.370732
POLB	61.4999	41.6703	30.1585	37.3899	627.629	455.043	360.997	429.747	1053.01	1165.86	1114.15	1121.23	9.29492	8.83144	8.49784	8.74902	170.719		5.94251	5.41548	-0.561564	-1.02802	-0.717935
KIF2A	45.4829	39.8118	41.6106	43.2855	1388	1346	1505	1540	3148.79	3609.58	3366.55	3470.68	10.4393	10.395	10.556	10.5892	170.191		5.50725	5.41101	-0.192127	-0.128372	-0.071441
SNORA63	63.8743	57.1107	31.0264	18.1222	13	11	7	4	21	20.564	21	21.532	3.75489	3.52356	2.90689	2.16993	170.134		5.99716	5.41052	-0.161475	-1.04174	-1.81748
USP24	47.6006	41.14	40.6971	40.6646	4264.73	3770.65	4001.98	3944.45	9244.46	9785.34	9153.03	9462.51	12.0584	11.8808	11.9667	11.9458	170.102		5.57291	5.41026	-0.210436	-0.226054	-0.227205
DMTF1	56.483	42.929	34.3966	36.1421	1996	1661	1447	1498	3646.24	4130.89	3915.67	4043.29	10.9633	10.6983	10.4993	10.5493	169.951		5.81974	5.40897	-0.395865	-0.71555	-0.644135
KLHDC2	51.5225	42.8666	36.5312	38.851	791.014	708.775	662.272	669.752	1584.12	1765.28	1687.43	1681.7	9.62847	9.4702	9.37237	9.38856	169.771		5.68713	5.40745	-0.265348	-0.496074	-0.40725
SMNDC1	48.7754	45.8304	38.454	36.6934	689.6	670.584	617.066	575.583	1458.81	1562.15	1493.63	1530.23	9.43066	9.39035	9.27045	9.17013	169.753		5.60808	5.40729	-0.0898487	-0.343019	-0.410632
SOD2	45.9112	45.922	40.6354	37.2761	1394.7	1426.32	1395.05	1237.39	3134.47	3316.03	3195.5	3238.27	10.4463	10.4786	10.4466	10.2737	169.745		5.52077	5.40722	0.00033833	-0.176111	-0.300594
DNTTIP1	53.8535	39.507	32.5436	43.6882	615.331	419.344	411.231	512.814	1178.95	1133.24	1176.18	1145.07	9.26639	8.71371	8.68556	9.0037	169.592		5.75097	5.40593	-0.446935	-0.726667	-0.301796
SNORD76	41.2726	42.7055	46.5396	39.0208	4	4	5	4	10	10	10	10	2.16993	2.16993	2.45943	2.16993	169.539		5.36711	5.40547	0.0492377	0.173275	-0.0809413
DUSP12	55.7849	42.0112	31.3708	40.332	571.984	447.927	371.784	463.565	1057.96	1138.33	1103.11	1121.23	9.16109	8.80873	8.54026	8.85818	169.499		5.8018	5.40513	-0.4091	-0.830453	-0.467948
FNBP4	61.8567	52.2296	27.1575	27.8799	2251.26	1973.73	1170.1	1145.33	3755.27	4034.55	4010.38	4007.53	11.1368	10.9471	10.193	10.1622	169.124		5.95086	5.40193	-0.244062	-1.18758	-1.1497
COMMD7	53.7708	39.7138	38.7363	36.7372	760.001	580	626.999	582	1458.37	1559.23	1506.62	1545.44	9.57081	9.18115	9.29347	9.18611	168.958		5.74875	5.40052	-0.437185	-0.473137	-0.549583
DAXX	56.2011	45.3628	30.3614	37.0287	824.892	605.09	484.295	551.121	1514.45	1424.11	1484.71	1451.93	9.68894	9.2422	8.92123	9.10753	168.954		5.81253	5.40049	-0.30909	-0.888359	-0.601955
LINC01296	44.0809	40.4145	44.7442	39.3555	1066.62	984.916	1142.02	986.43	2496.66	2601.88	2375.7	2445.1	10.0595	9.94459	10.158	9.9468	168.595		5.46208	5.39742	-0.125282	0.0215464	-0.163588
MATR3	47.7862	52.4003	35.0097	33.252	1452.07	1666.25	1268.07	1181.9	3135.36	3394.92	3371.37	3467.37	10.5044	10.7028	10.309	10.2075	168.448		5.57852	5.39616	0.132981	-0.448838	-0.523154
LETMD1	49.8089	35.7714	41.7033	41.1154	899.649	686.368	900.647	812.222	1863.67	2048.55	2010.19	1927.11	9.81402	9.42389	9.81562	9.66662	168.399		5.63833	5.39574	-0.477599	-0.256242	-0.276725
HSPA14	54.3481	41.4648	33.4984	39.0189	2237.57	1710.99	1541.61	1740.54	4248.1	4405.46	4283.54	4351.56	11.128	10.741	10.5907	10.7657	168.33		5.76416	5.39515	-0.390342	-0.698136	-0.478055
NFATC2IP	43.5545	43.1782	38.148	43.1512	1560	1456	1491.82	1581	3695.68	3600.16	3639.97	3574.17	10.6078	10.5083	10.5433	10.6271	168.032		5.44475	5.39259	-0.0125186	-0.191212	-0.0134208
PRCP	40.4199	34.9518	50.2649	42.3557	771.448	708.889	1120.1	926.714	1969.31	2165.37	2074.18	2134.37	9.59236	9.47043	10.1301	9.85676	167.992		5.33699	5.39225	-0.209697	0.314485	0.0674901
TOPBP1	49.5463	43.8046	35.5915	39.0334	2321.66	2216.01	1954.7	2101.03	4834.91	5401.01	5111.94	5250.87	11.1812	11.1141	10.9331	11.0372	167.976		5.63071	5.39211	-0.177696	-0.477245	-0.344067
CHD1	44.3912	39.2469	40.325	43.9318	1853.95	1822.55	1903.58	2103.36	4309.28	4957.9	4393.89	4670.59	10.8568	10.8321	10.8949	11.0388	167.895		5.4722	5.39141	-0.177695	-0.138598	-0.0150086
LINC00467	50.2646	46.1061	35.9081	35.482	294	287	247	237	603.514	664.58	640.262	651.594	8.20212	8.16742	7.95128	7.89178	167.761		5.65147	5.39026	-0.124584	-0.485234	-0.502456
TMX2	55.1648	47.8783	32.0282	32.6433	891.081	761.436	585.411	566.219	1666.7	1697.93	1701.3	1692.1	9.80022	9.57353	9.19454	9.14649	167.715		5.78567	5.38986	-0.204374	-0.784402	-0.75696
CKB	69.9742	60.4233	15.5481	21.4129	369.057	295.429	92.197	116.545	544.199	522.003	551.942	530.952	8.52965	8.20911	6.53445	6.87092	167.359		6.12875	5.3868	-0.211718	-2.17008	-1.70834
UCP2	45.0788	40.3443	42.4595	39.3784	737	612	762	661	1686.93	1619.55	1670.45	1637.49	9.5265	9.25857	9.57459	9.3696	167.261		5.49438	5.38596	-0.160085	-0.0863636	-0.195044
DBNL	47.0005	36.2358	41.1814	42.7809	900.242	650.053	869.435	855.495	1976.33	1915.29	1965.12	1950.76	9.81497	9.34552	9.76476	9.74146	167.199		5.5546	5.38542	-0.375262	-0.190685	-0.135709
DHX36	49.878	39.0427	37.8366	40.4151	1357.99	1166.34	1213	1277.59	2809.24	3189.41	2984.03	3083.78	10.4078	10.1884	10.245	10.3198	167.172		5.64033	5.38519	-0.353352	-0.398621	-0.303509
PRDX1	39.1551	43.4521	45.5924	38.5179	392.784	422.446	506.675	408.052	1035.06	1037.97	1034.41	1033.45	8.61943	8.72433	8.98634	8.67438	166.717		5.29113	5.38126	0.150226	0.219593	-0.0236708
KIF1C	43.9989	38.9643	42.9274	40.3816	2266.75	1868.29	2441.59	2145.22	5315.74	5119.18	5294.09	5182.32	11.1467	10.8679	11.2539	11.0672	166.272		5.45939	5.3774	-0.175312	-0.0355682	-0.123769
PYCR2	48.1744	41.5001	38.7519	37.768	679.204	547.062	603.895	551.374	1454.74	1407.38	1450.51	1424.16	9.40876	9.09688	9.23935	9.1082	166.195		5.5902	5.37673	-0.215153	-0.313999	-0.351102
RPS6KB2	60.2599	37.7563	25.5261	42.5972	919.693	538.685	434.551	672.448	1574.77	1523.24	1584.56	1539.97	9.84579	9.07464	8.76504	9.39435	166.14		5.91313	5.37625	-0.67448	-1.23922	-0.50044
RPN2	44.5821	39.5327	41.4903	40.5117	1051.02	890.922	1073.65	1010.75	2432.5	2406.06	2408.63	2433.89	10.0383	9.79996	10.069	9.98193	166.117		5.47839	5.37605	-0.173416	-0.103689	-0.138125
RPL23AP82	53.7261	47.3335	35.5769	29.3014	516.055	427.353	378.976	297.058	991.089	963.921	991.511	988.986	9.01278	8.74097	8.56786	8.21703	165.938		5.74755	5.3745	-0.182761	-0.594684	-0.874656
ORMDL1	43.7779	42.4028	38.4249	41.1349	525.634	549.997	535.793	562.27	1238.88	1384.81	1297.89	1333.43	9.03929	9.10459	9.06688	9.1364	165.741		5.45213	5.37278	-0.0460426	-0.188161	-0.0898403
ZNF271P	53.3101	34.8943	38.288	39.1863	2091	1481	1762	1767	4047.13	4531.32	4283.47	4398.84	11.0303	10.5328	10.7834	10.7875	165.679		5.73634	5.37224	-0.611416	-0.477515	-0.444057
RNF34	45.5126	44.4149	36.7778	38.8216	889.999	840	808	819	2017.72	2019.18	2044.93	2058	9.79847	9.7151	9.6591	9.6786	165.527		5.5082	5.37092	-0.0352228	-0.307433	-0.229407
PAK1	49.7851	46.4612	34.5858	34.6044	1461	1313	1140	1145	3027.98	3017.16	3068.03	3227.83	10.5132	10.3592	10.1555	10.1618	165.436		5.63764	5.37013	-0.0996876	-0.525535	-0.52476
LYSMD3	48.4331	42.7243	35.1245	39.1316	787	734	654	708	1676.62	1834.19	1733.09	1764.99	9.62114	9.52062	9.35425	9.46862	165.414		5.59792	5.36993	-0.180937	-0.463518	-0.30766
MYO19	47.3791	41.687	38.6781	37.65	1623	1367	1419	1367	3534.55	3501	3414.84	3541.93	10.6649	10.4173	10.4712	10.4173	165.394		5.56618	5.36976	-0.184654	-0.292733	-0.331603
SPTBN1	45.5075	45.7766	36.4859	37.5214	4080.93	3940.94	3607.69	3531.3	9252.93	9191.37	9203.6	9181.03	11.9949	11.9445	11.8171	11.7862	165.291		5.50803	5.36887	0.00850678	-0.318764	-0.27839
PNISR	45.7896	44.1143	33.7722	41.6108	1451.72	1391.37	1202.17	1425.95	3271.29	3367.35	3313.3	3342.98	10.504	10.4428	10.232	10.4782	165.287		5.51695	5.36883	-0.0537756	-0.439184	-0.138062
RHBDD2	60.2484	46.8237	28.7568	29.4191	1063.62	761.646	553.081	534.478	1821.55	1736.65	1790.2	1772.3	10.0554	9.57392	9.11265	9.06334	165.248		5.91285	5.36849	-0.363684	-1.06702	-1.03417
NLE1	50.7166	35.8261	36.3908	42.0361	1646.39	990.651	1149.18	1326.77	3349.54	2952.2	2939.33	3078.99	10.6855	9.95296	10.167	10.3742	164.97		5.66439	5.36606	-0.501448	-0.478884	-0.270828
SERPINB6	26.1883	39.6605	46.4406	52.5337	439.389	583.759	789.903	831.023	1731.2	1571.45	1583.18	1543.16	8.781	9.19046	9.62644	9.69961	164.823		4.71085	5.36477	0.598782	0.826467	1.00432
SNORA9	51.5818	28.0957	55.8476	29.2656	10	5	12	6	20.003	19	20	20	3.39232	2.45943	3.64386	2.70044	164.791		5.68879	5.36449	-0.87651	0.114633	-0.817655
SMG1P2	71.4325	43.4201	21.4861	28.273	1452.48	917.588	506.96	642.979	2098.05	2256.22	2196.19	2218.5	10.5048	9.84249	8.98715	9.32975	164.612		6.15851	5.36292	-0.718218	-1.73318	-1.33715
TARBP1	43.8089	39.2401	43.6538	37.662	1692.41	1602.89	1889.99	1611	3986.07	4361.12	4029.87	4172.81	10.7253	10.6469	10.8845	10.6542	164.365		5.45315	5.36076	-0.158895	-0.00511734	-0.218116
PPP4R3B	47.1046	41.0488	37.9843	38.1279	1577	1496	1463	1462	3454.38	3890.94	3585.03	3740.6	10.6234	10.5474	10.5152	10.5142	164.266		5.5578	5.35989	-0.198526	-0.310464	-0.30502
PKP4	46.4459	45.5928	35.2467	36.9453	1884.66	1832.28	1619.14	1628.88	4186.84	4290.62	4275.81	4300.98	10.8805	10.8398	10.6615	10.6701	164.231		5.53748	5.35958	-0.026746	-0.398064	-0.330161
FCF1	47.912	44.3325	35.1845	36.7578	529.732	544.319	457.528	476.171	1140.81	1310.86	1210.38	1263.72	9.05048	9.08963	8.83929	8.89685	164.187		5.58231	5.35919	-0.112022	-0.445448	-0.382337
SNX1	41.9355	39.923	43.2583	39.0036	929.159	881.115	1066.28	927.274	2286.18	2356.32	2294.32	2319.21	9.86056	9.784	10.059	9.85763	164.12		5.3901	5.35861	-0.0709532	0.0448066	-0.104565
RN7SK	31.2604	39.3135	40.7536	52.7783	53	62	78	93	174.937	168.373	178.148	171.895	5.74147	5.96578	6.29462	6.54689	164.106		4.96627	5.35848	0.330688	0.382589	0.755606
TPM4	47.9409	43.0691	38.4068	34.6118	1106.6	1021.45	1010.22	884.11	2381.69	2532.08	2448.29	2491.83	10.1126	9.99711	9.98117	9.7889	164.029		5.58319	5.3578	-0.154605	-0.319897	-0.469994
FUZ	57.7083	41.7351	31.1873	33.348	808.382	529.886	480.462	479.475	1445.37	1355.52	1433.95	1402.6	9.65979	9.0509	8.90978	8.90682	163.979		5.85071	5.35736	-0.46752	-0.88782	-0.791181
ATP2A2	45.1083	43.7285	39.4954	35.5842	2149.07	2061.49	2130.41	1859.53	4915.83	5033.15	5020.76	5097.79	11.0698	11.0098	11.0573	10.8611	163.916		5.49532	5.35682	-0.0448194	-0.191709	-0.342158
SNORA50C	30.9545	22.4766	37.2317	73.164	6	4	8	15	20	19	20	20	2.70044	2.16993	3.08746	3.9542	163.827		4.95208	5.35603	-0.461724	0.266385	1.24099
KXD1	47.0547	43.6406	32.9012	39.908	378.092	395.141	391.528	366.17	829.08	966.685	1107.65	895.078	8.5645	8.62805	8.61481	8.51834	163.504		5.55627	5.35319	-0.108666	-0.516197	-0.237661
SDHAF2	43.2284	35.2389	41.7655	43.2666	500	393	540	531	1193.45	1190.68	1203.45	1197.23	8.96723	8.62022	9.07815	9.05393	163.499		5.43391	5.35314	-0.294809	-0.0496669	0.00127405
FBXW11	46.8457	43.0109	35.8248	37.4429	1707	1605	1476	1509	3759.81	3984.01	3834.92	3931.48	10.7377	10.6488	10.528	10.5599	163.124		5.54985	5.34983	-0.123215	-0.38696	-0.323224
IFITM2	32.4532	37.1286	48.9131	44.5783	201.203	213.685	336.743	284.678	639.702	614.454	640.805	622.97	7.65609	7.74271	8.39764	8.15572	163.073		5.02029	5.34938	0.194169	0.591859	0.457979
SRSF5	50.0323	32.538	40.4252	39.9712	825.931	546.633	760.104	717.07	1703.32	1793.62	1750.14	1750.05	9.69075	9.09575	9.571	9.48698	162.967		5.64479	5.34843	-0.620735	-0.307604	-0.323901
COG8	37.4042	36.2314	42.9163	46.3561	869.215	787.519	1102.5	1114.24	2397.78	2320.59	2391.16	2344.82	9.7644	9.62209	10.1072	10.1225	162.908		5.22513	5.34791	-0.0459574	0.198324	0.309559
UGP2	46.4257	40.3108	39.3208	36.7575	810.999	780.999	815	752	1802.45	2068.49	1929.25	1995.76	9.66445	9.6101	9.67154	9.55555	162.815		5.53685	5.34709	-0.203759	-0.239632	-0.336887
CAMTA1	50.4765	47.0592	28.1004	37.0236	395.571	368.281	333.549	356.887	808.607	835.52	1104.84	940.346	8.62962	8.52662	8.38392	8.48134	162.66		5.65754	5.34571	-0.101133	-0.845021	-0.447167
RHBDD3	52.6765	39.598	35.8559	34.5284	1376.66	958.538	1019.7	930.071	2696.58	2584.4	2647.07	2627.7	10.4275	9.90544	9.99464	9.86197	162.659		5.71909	5.3457	-0.41173	-0.55495	-0.609375
FANCL	42.2452	34.2493	43.5331	42.5914	532.717	478.595	665.895	643.505	1301.13	1491.9	1423.77	1473.9	9.05858	8.90417	9.38023	9.33093	162.619		5.40071	5.34535	-0.302712	0.0433258	0.0117775
NPIPB3	38.5674	41.4978	39.9746	42.3608	1489.04	1506	1705.84	1697.65	3983.72	3874.57	3971.97	3909.48	10.5407	10.557	10.7367	10.7297	162.401		5.26931	5.34341	0.105653	0.0517009	0.135349
SPA17	42.1473	39.4483	41.5078	39.0769	285	275	318	293	697.713	744.266	713.101	731.448	8.15735	8.10591	8.31515	8.19722	162.18		5.39737	5.34146	-0.0954759	-0.0220581	-0.109123
NSL1	45.1164	38.613	38.7603	39.6119	1051.56	946.445	1033.54	1034.29	2404.93	2616.9	2481.95	2547.13	10.039	9.88714	10.0141	10.0151	162.101		5.49558	5.34075	-0.224566	-0.21907	-0.187719
ACTR10	48.7021	33.3314	41.2487	38.7795	547.636	412.138	567.022	515.163	1160.24	1320.12	1279.51	1295.92	9.09839	8.68873	9.14853	9.01028	162.062		5.60591	5.3404	-0.5471	-0.239635	-0.32869
LOC101930071	36.8505	28.1856	51.2297	45.6791	45	33	71	59	126	125	129	126	5.50779	5.06609	6.15987	5.89482	161.945		5.20361	5.33936	-0.386726	0.475294	0.309849
DDB2	63.5771	43.988	25.2777	29.0992	1021	662	435	482	1657.02	1606.75	1601.79	1615.85	9.99647	9.37178	8.76653	8.91439	161.942		5.99044	5.33933	-0.531398	-1.33064	-1.12753
CUL4B	41.4595	38.6115	41.1112	40.6395	1532.35	1548.4	1781.69	1714.83	3813.62	4281.46	4033.89	4116.32	10.582	10.597	10.7994	10.7443	161.822		5.37363	5.33826	-0.102672	-0.0121706	-0.0288196
EPHX1	41.8179	40.1072	41.7773	37.9932	701.128	626.089	771.195	657.66	1729.97	1666.62	1718.21	1688.62	9.45456	9.29138	9.59189	9.36229	161.696		5.38605	5.33714	-0.0602581	-0.00140084	-0.138378
GGNBP2	43.2705	48.0864	37.954	32.2824	1103.67	1297.13	1114.14	922.959	2631.79	2879.94	2732.35	2789.03	10.1087	10.3417	10.1224	9.8509	161.593		5.43531	5.33622	0.152248	-0.18913	-0.422634
COQ2	42.0943	36.6405	41.3975	41.4195	464	410	522	503	1137.36	1194.67	1173.68	1184.67	8.85953	8.68124	9.02929	8.97585	161.552		5.39555	5.33585	-0.200187	-0.0240835	-0.0233158
ALKBH2	45.0807	43.2671	34.7927	38.3606	407.351	378.522	340.448	356.595	932.357	934.021	910.781	906.83	8.6719	8.56614	8.41341	8.48016	161.501		5.49444	5.3354	-0.0592387	-0.373723	-0.232883
ANKRD17	50.5038	40.9528	33.1627	36.8665	3899.49	3240.61	2882.51	3112.16	7966.83	8448.27	8090.48	8235.05	11.9293	11.6623	11.4934	11.6039	161.486		5.65832	5.33526	-0.302431	-0.606832	-0.45408
ELAVL1	41.0008	40.497	40.0575	39.6805	2019.46	1989.2	2223.22	2120.08	5082.11	5244.21	5165.95	5212.09	10.9801	10.9583	11.1188	11.0502	161.236		5.35758	5.33303	-0.0178382	-0.0335776	-0.0472219
RECQL4	43.776	43.6837	39.7206	34.0196	1468	1360	1479	1184	3460.13	3323.86	3465.82	3395.14	10.5201	10.4099	10.5309	10.2101	161.2		5.45207	5.33271	-0.00304231	-0.140252	-0.363771
ZNF777	46.751	51.1915	27.8487	35.3097	1273.75	1295.48	837.647	994.526	2811.23	2701.82	2799.68	2747.63	10.3154	10.3398	9.71106	9.95859	161.101		5.54692	5.33182	0.13091	-0.747385	-0.404931
GCAT	43.5821	39.6909	41.023	36.5758	593.266	506.082	611.001	524	1404.57	1361.3	1386.33	1397.57	9.21375	8.98465	9.25621	9.0348	160.872		5.44566	5.32977	-0.134929	-0.0873026	-0.252848
TPRA1	53.5329	40.2037	33.7256	33.3641	903.775	629.927	632.249	586.267	1741.97	1672.82	1744.95	1714.16	9.82062	9.30019	9.30549	9.19664	160.826		5.74235	5.32936	-0.413098	-0.666583	-0.682131
ZCCHC9	38.2181	39.0974	39.6014	43.9079	353.635	407.334	461.076	484.966	954.745	1112.31	1083.71	1077.47	8.46816	8.67184	8.85042	8.92323	160.825		5.25618	5.32935	0.0328175	0.0512955	0.200223
DCAF6	46.8354	38.2987	39.9194	35.7607	1334	1158	1323	1129	2938.89	3228.11	3084.81	3079.81	10.3821	10.178	10.3701	10.1415	160.814		5.54953	5.32925	-0.290303	-0.230509	-0.389224
CSTF1	46.8915	42.9551	33.0932	37.7906	935.394	879.832	760.163	832.8	2058.27	2186.8	2138.06	2149.77	9.8702	9.7819	9.57111	9.70269	160.73		5.55125	5.3285	-0.126496	-0.502791	-0.311297
TTC37	45.3564	35.1071	39.9479	40.0658	2232	1900	2334	2308	5077.59	5778.08	5438.26	5619.5	11.1244	10.8922	11.1889	11.1727	160.477		5.50324	5.32622	-0.369546	-0.183188	-0.178934
CIZ1	45.4887	42.5627	38.7877	33.5454	1298.65	1133.67	1205.11	994.666	2945.73	2843.69	2891.93	2892.55	10.3434	10.1474	10.2356	9.95879	160.384		5.50744	5.32539	-0.0959201	-0.229911	-0.439396
DNAJC7	53.7312	42.8161	34.842	28.8597	997.192	806.723	726.448	587.438	1914.94	2011.6	1940.68	1985.67	9.96245	9.65682	9.50571	9.19952	160.249		5.74769	5.32417	-0.327605	-0.624932	-0.896705
RFC3	49.1484	40.8553	30.9978	39.165	669.991	589.232	509.852	611.244	1406.57	1539.79	1530.97	1522.49	9.38907	9.20392	8.99535	9.25678	160.167		5.61907	5.32343	-0.26662	-0.664979	-0.32758
TUSC2	43.1012	42.355	39.5824	35.0488	675	626	689	570	1615.91	1577.95	1620.21	1586.49	9.39981	9.29117	9.42941	9.15608	160.087		5.42966	5.32272	-0.0251942	-0.122869	-0.298361
TBL2	51.3019	39.3014	33.7903	35.625	1621.38	1233.69	1225.8	1208.56	3261.02	3351.37	3376.61	3309.4	10.6635	10.2693	10.2601	10.2397	160.019		5.68094	5.3221	-0.384431	-0.602401	-0.526122
ATXN7L3	39.0212	43.757	39.6553	37.4961	1451	1528	1626	1453	3836.8	3728.2	3816.57	3780.21	10.5033	10.5779	10.6676	10.5053	159.93		5.28619	5.32129	0.165258	0.0232551	-0.0575166
WASF1	37.8497	40.5581	37.938	43.196	862.842	910.872	967.373	1057.93	2352.18	2397.75	2373.41	2389.19	9.75379	9.8319	9.91867	10.0477	159.542		5.24221	5.31779	0.099708	0.00336283	0.190616
USP19	48.2017	40.1462	36.5478	34.6084	2191	1681	1798	1603	4690.1	4470.41	4579.12	4518.43	11.0977	10.7155	10.8126	10.647	159.504		5.59101	5.31745	-0.26382	-0.3993	-0.477959
FKBP5	48.9533	42.0091	34.4859	33.9763	1645.64	1444	1320	1265	3468.61	3669.84	3562.76	3632.04	10.6849	10.4964	10.3669	10.3055	159.425		5.61333	5.31673	-0.220703	-0.505402	-0.526876
SCAP	42.6505	37.4674	39.4098	39.7082	1656.56	1359.06	1692.54	1559	4007.6	3872.65	3997.5	3830.03	10.6944	10.4089	10.7254	10.6069	159.236		5.41449	5.31502	-0.186928	-0.114008	-0.103129
MTMR1	42.9102	43.5464	35.0535	37.6912	1546	1555.15	1476.04	1516.97	3717.5	3812.81	3919.41	3926.2	10.5948	10.6033	10.528	10.5675	159.201		5.42325	5.31471	0.0212325	-0.291763	-0.187092
VKORC1	41.8126	43.6383	37.8281	35.8695	311.626	293.375	311.324	269.565	769.003	717.759	766.04	733.121	8.28598	8.19906	8.28459	8.07716	159.148		5.38586	5.31423	0.0616575	-0.144477	-0.221181
FASTK	42.2353	36.3946	46.9573	33.5475	649.37	513.826	786.649	531.565	1586.42	1507.31	1559.31	1545.73	9.34401	9.00654	9.62049	9.05546	159.135		5.40038	5.3141	-0.214725	0.152899	-0.332243
SEC13	41.4067	44.1004	35.0401	38.4269	453.984	467.788	421.908	446.522	1131.29	1132.48	1120.74	1133.56	8.82809	8.87125	8.72249	8.8042	158.974		5.37179	5.31265	0.0909266	-0.240856	-0.107748
MGAT1	38.5395	43.253	40.8802	36.0831	1024.9	1070.38	1169.09	970.991	2743.96	2642.07	2661.87	2625.11	10.002	10.0646	10.1918	9.92406	158.756		5.26827	5.31067	0.166461	0.0850647	-0.0950144
POLE	42.821	37.3836	38.0199	40.4598	3560	2954	3463	3457	8578.18	8436.33	8478.03	8335.13	11.7979	11.5287	11.758	11.7555	158.684		5.42025	5.31001	-0.195914	-0.171565	-0.0818304
SEPHS1	42.7828	44.9245	27.81	43.144	915.981	988.622	696.019	1010.22	2209.12	2349.48	2329.56	2284.19	9.83996	9.95	9.44402	9.98117	158.661		5.41896	5.30981	0.0704723	-0.621429	0.0121303
RPAP3	45.0336	39.2442	37.3375	36.9703	888.92	846.387	867.064	841.754	2036.7	2302.6	2161.52	2221.1	9.79672	9.72603	9.76083	9.71811	158.586		5.49293	5.30912	-0.198523	-0.270379	-0.284634
IRF3	47.5478	38.0921	39.0935	33.7302	682.433	524.701	628.193	523.024	1480.92	1470.62	1495.69	1512.66	9.4156	9.03673	9.29621	9.03211	158.464		5.57131	5.30801	-0.319888	-0.282449	-0.49534
TAF5L	41.1087	47.471	37.6057	32.1883	1272.43	1400.29	1287.61	1056.05	3193.77	3149.29	3187	3200.54	10.3139	10.452	10.331	10.0451	158.374		5.36137	5.30719	0.207603	-0.128491	-0.352908
P4HA1	45.6358	39.2536	37.4659	35.8541	1068	992	1024	963	2414.72	2698.09	2544	2620.13	10.0614	9.95492	10.0007	9.91214	158.209		5.51209	5.30569	-0.217342	-0.28459	-0.348027
DCAKD	52.5495	38.1912	32.6254	34.7884	885.066	626.592	588.842	646.071	1737.84	1751.65	1679.95	1811.68	9.79046	9.29253	9.20296	9.33666	158.154		5.71561	5.30519	-0.460438	-0.687683	-0.595071
CTBP1	47.4152	37.1621	38.8891	34.6538	1146.21	894.997	1046.67	899.276	2494.31	2571.25	2505.17	2531.51	10.1633	9.80654	10.0323	9.81342	158.12		5.56728	5.30488	-0.351516	-0.285984	-0.452337
DLEU2	36.8531	45.0752	33.422	42.7176	227.156	215.001	182.001	203.043	635.99	509.246	506.866	463.68	7.83071	7.75155	7.51176	7.66919	158.068		5.20372	5.3044	0.290547	-0.140989	0.213044
C3orf14	38.0339	40.4552	40.5902	38.9659	233.267	280.118	268.144	275.107	632.827	739.251	614.894	688.738	7.86893	8.13246	8.06955	8.10647	158.045		5.24921	5.30419	0.0890395	0.0938466	0.0349269
SF1	40.4241	57.3121	34.033	26.1198	1304.55	1733.66	1269.72	954.7	3329.82	3229.54	3472.64	3565.61	10.3499	10.76	10.3109	9.89966	157.889		5.33715	5.30277	0.503623	-0.248282	-0.630074
PI4KAP2	46.6375	42.578	33.1235	35.4501	1008.1	858.197	788.395	792.464	2230.33	2151.92	2215.44	2180.71	9.97814	9.74601	9.62369	9.63111	157.789		5.54342	5.30185	-0.131385	-0.493636	-0.395703
DDX28	43.2308	47.2809	30.8808	36.2956	1069	1091	844	929	2551.45	2463.56	2543.94	2496.88	10.0627	10.0921	9.72195	9.86031	157.688		5.43399	5.30093	0.129199	-0.485347	-0.252263
HMCES	46.8547	40.7324	38.3926	31.6606	778.091	635.144	702.54	545.592	1713.48	1664.78	1703.25	1681.06	9.60472	9.31208	9.45746	9.093	157.64		5.55012	5.30049	-0.202017	-0.287368	-0.565504
ENDOG	39.2317	38.9222	41.7497	37.7165	251	231	304	254	660.144	633.634	677.756	656.96	7.97441	7.85487	8.2503	7.99152	157.62		5.29395	5.30031	-0.0114276	0.0897453	-0.056826
DROSHA	44.6791	38.9924	37.6379	36.2114	2110.23	1871.04	1901.86	1776.77	4873.36	5123.02	4703.33	4786.55	11.0435	10.87	10.8936	10.7954	157.521		5.48153	5.2994	-0.196404	-0.247413	-0.303156
SUCLG2	43.3669	35.9112	40.1938	38.0108	798.999	690	853.999	780.999	1901.04	2051.36	1977.66	2004.38	9.64295	9.4315	9.73893	9.6101	157.483		5.43852	5.29905	-0.272159	-0.10962	-0.190183
NDUFB8	44.0521	45.5499	34.0319	33.4804	269.655	240.861	221.979	210.162	631.603	564.553	607.124	612.348	8.07764	7.91505	7.79753	7.71879	157.114		5.46114	5.29567	0.0482376	-0.37232	-0.39589
SURF6	47.1294	45.8994	31.6175	32.2869	944.199	887.072	713.544	686.97	2067.16	2063.36	2100.61	2075.62	9.88371	9.79372	9.47987	9.42515	156.933		5.55856	5.29401	-0.0381512	-0.575904	-0.54568
SUGP1	46.4705	41.4498	34.874	34.1337	987.034	823.709	827.455	763.303	2191.58	2121.65	2208.49	2181.48	9.94769	9.68687	9.69341	9.57706	156.928		5.53824	5.29396	-0.16495	-0.414164	-0.44512
SETD7	46.3354	42.0517	32.7231	35.6269	2530	2334	2089	2148	5633.9	5925.72	5942.06	5881.56	11.3052	11.1889	11.0289	11.0691	156.737		5.53404	5.2922	-0.13995	-0.501807	-0.37915
ABCD4	48.6397	39.2034	36.0652	32.6468	1095.61	842.362	894.499	772.846	2324.17	2294.03	2308.58	2309.34	10.0982	9.71915	9.80574	9.59497	156.555		5.60406	5.29053	-0.311154	-0.431528	-0.575192
CNOT2	47.708	37.7354	35.2712	35.8099	1331	1097	1129	1131	2878.65	3103.72	2979.39	3081.03	10.3788	10.1	10.1415	10.144	156.525		5.57616	5.29024	-0.338314	-0.435741	-0.413872
NIPA2	40.7504	42.1992	37.3475	36.1659	967.001	1008.66	978	923	2448.48	2551.91	2437.42	2489.65	9.91812	9.97894	9.93443	9.85097	156.463		5.34874	5.28968	0.0504002	-0.125803	-0.172186
PREPL	40.8532	37.7416	37.3496	40.473	1513	1528	1623.56	1703	3821.32	4322.43	4046.1	4104.74	10.5637	10.5779	10.6654	10.7343	156.417		5.35238	5.28926	-0.114295	-0.129357	-0.0134883
PRMT2	44.13	37.5708	38.0562	36.5846	975.863	784.806	959.954	864.458	2281.69	2230.16	2347.89	2305.06	9.93127	9.61711	9.90757	9.75649	156.342		5.46369	5.28856	-0.232148	-0.21363	-0.270523
BCS1L	47.0268	41.6328	22.5361	44.5419	889.931	706.417	509.836	750.957	1952.6	1811.55	2105.74	1644.68	9.79836	9.4654	8.9953	9.55355	155.738		5.55541	5.28297	-0.17576	-1.06125	-0.0783177
FLII	41.6411	36.1197	41.0776	36.8802	1779.13	1437.13	1930.29	1633.13	4408.48	4247.93	4373.92	4319.8	10.7974	10.4895	10.915	10.6739	155.719		5.37993	5.2828	-0.205222	-0.0196554	-0.175158
MBNL1	40.2695	35.7097	39.064	40.6695	1340.69	1172.41	1324	1392.31	3435.21	3505.23	3154.75	3339.67	10.3893	10.1959	10.3712	10.4438	155.713		5.33162	5.28274	-0.173372	-0.0438498	0.0142586
C4orf33	54.4379	39.1052	32.0621	29.8522	601.464	488.54	428.657	387.836	1140.01	1333.8	1244.43	1267.38	9.23353	8.93381	8.74536	8.60116	155.457		5.76654	5.28038	-0.477252	-0.763742	-0.866773
SPAG16	46.0942	37.725	35.3839	36.1817	380.033	330.001	312.115	328.001	850.701	933.917	821.036	884.344	8.57188	8.36851	8.28824	8.35975	155.385		5.52651	5.2797	-0.289064	-0.381495	-0.349327
SNORD17	32.1716	54.8484	30.0083	38.0215	29	45	30	35	93.01	87.594	93.054	89.8	4.88264	5.50779	4.93074	5.14975	155.05		5.00772	5.27659	0.769662	-0.100427	0.24103
PPFIA1	43.4564	40.306	35.6201	35.6174	2029.24	1848	1868	1810.58	4818.18	4895.04	4881.29	4958.97	10.9871	10.8521	10.8677	10.8226	155		5.4415	5.27612	-0.108572	-0.286875	-0.286986
RAN	38.2237	40.1162	34.1819	42.3456	726.587	785.469	739.893	888.616	1961.36	2090.42	2014.77	2047.11	9.50598	9.61833	9.53215	9.79623	154.867		5.2564	5.27489	0.0697183	-0.161235	0.147746
TBRG4	42.8929	42.1234	30.226	39.6104	828.605	751.753	644.7	794.356	1993.26	1905.36	1985.32	1956.33	9.69541	9.55507	9.3336	9.63455	154.853		5.42267	5.27475	-0.0261192	-0.504948	-0.114863
API5	34.5845	44.8605	40.3142	34.996	1133.91	1579.42	1495.93	1302.55	3382.98	3758.88	3453.89	3630.89	10.1477	10.6256	10.5473	10.3477	154.755		5.11205	5.27384	0.37532	0.221162	0.017065
PRMT7	45.5645	39.291	35.8774	33.9711	1074.98	861.964	910.542	810.765	2434.3	2342.18	2362.29	2328.21	10.0708	9.75232	9.83137	9.66403	154.704		5.50984	5.27337	-0.213711	-0.344835	-0.423602
ATF3	65.7681	65.3067	5.38975	18.22	1533.4	1453.32	157.249	470.077	2405.7	2375.9	2715.64	2516.85	10.583	10.5056	7.30149	8.87829	154.685		6.03932	5.27319	-0.0101574	-3.6091	-1.85187
NSDHL	37.8524	40.0423	39.6295	37.021	582.714	572.13	675.615	582.452	1588.42	1525.46	1586.84	1534.79	9.18788	9.16146	9.40112	9.18723	154.545		5.24231	5.27189	0.0811436	0.0661911	-0.0320383
PPP1R15B	42.745	40.0142	35.2094	36.5004	1756.01	1635.3	1636.35	1629.45	4238.8	4363.22	4325.85	4354.92	10.7785	10.6758	10.6767	10.6706	154.469		5.41769	5.27117	-0.095245	-0.279799	-0.227843
TMEM243	48.3287	32.087	38.6257	35.1628	343	238.766	312	268.34	732.304	794.454	751.85	744.454	8.42417	7.90247	8.28771	8.0706	154.204		5.59481	5.2687	-0.59089	-0.323319	-0.458829
TMEM43	44.9536	46.1865	30.962	32.0959	1443	1450	1114	1102	3312.1	3351.79	3348.95	3349.41	10.4954	10.5023	10.1222	10.1066	154.198		5.49037	5.26864	0.0390326	-0.537939	-0.486047
HSF2	54.7446	42.8657	26.2766	30.2135	1058.01	886.266	590.389	665.329	1994.11	2207.39	2091.33	2148.19	10.0478	9.79241	9.20674	9.37901	154.1		5.77465	5.26773	-0.352893	-1.05894	-0.857525
CYTH2	48.9795	45.4074	27.4774	32.1666	1066.14	879.3	662.006	677.167	2245.96	2067.45	2242.54	2053.65	10.0589	9.78103	9.37179	9.40443	154.031		5.61411	5.26708	-0.109252	-0.833933	-0.606613
PITPNA-AS1	45.1182	33.9072	37.7813	37.0533	168	134	167	157	384.202	421.927	411.427	413.342	7.3966	7.07146	7.38802	7.29921	153.86		5.49564	5.26547	-0.412119	-0.256037	-0.28411
NARS2	55.2761	37.9831	26.7706	33.8237	934.575	697.582	531.214	656.61	1744.53	1960.78	1846.99	1893.75	9.86894	9.44725	9.05451	9.35999	153.854		5.78858	5.26541	-0.541298	-1.046	-0.708619
PFKM	29.9851	40.1858	43.8389	39.6964	972.129	1204.81	1525.5	1310.99	3345.18	3200.87	3238.95	3221.7	9.92575	10.2352	10.5755	10.357	153.706		4.90618	5.26403	0.422439	0.547965	0.40476
GTF2H2B	41.1789	39.5365	34.5668	38.2806	1397.26	1405	1349.56	1458.26	3501.1	3794.03	3633.99	3716.14	10.4489	10.4569	10.3988	10.5105	153.563		5.36383	5.26269	-0.0587188	-0.252517	-0.105292
WDR59	41.0059	36.8516	39.6827	35.973	1181.12	1052.8	1233.02	1126.18	2972	3050.1	2892.15	3053.98	10.2065	10.0407	10.2686	10.1379	153.513		5.35776	5.26222	-0.154106	-0.0473245	-0.18892
PTBP2	60.265	35.3189	28.9289	28.9651	1162.57	749.421	649.674	645.22	1990.47	2265.39	2090.34	2173.05	10.1837	9.55059	9.34468	9.33476	153.478		5.91325	5.26189	-0.770881	-1.05881	-1.05701
WASH7P	54.9192	38.6357	29.8807	30.0297	897.512	589.329	539.41	511.67	1686.24	1628.52	1680.28	1662.17	9.81059	9.20415	9.07658	9.00048	153.465		5.77924	5.26177	-0.507374	-0.878098	-0.870921
TPX2	37.2116	32.5673	38.7072	44.8668	1261.96	1143.26	1494.41	1686.58	3499.2	3747.91	3593.62	3667.06	10.302	10.1596	10.5458	10.7203	153.353		5.21768	5.26071	-0.192328	0.0568524	0.269896
DCTD	43.742	38.1088	35.8885	35.555	859.998	738.001	798	753.998	2028.62	2067.54	2069.67	2068.75	9.74903	9.52846	9.64115	9.55937	153.294		5.45095	5.26016	-0.198895	-0.2855	-0.29897
CCDC181	48.3805	42.8293	29.0545	32.9007	724.001	705.001	515	572	1544.08	1757.41	1649.86	1696.01	9.50084	9.4625	9.00983	9.16113	153.165		5.59635	5.25894	-0.175828	-0.735663	-0.556309
CTSH	37.8062	31.9364	40.755	42.5974	543.999	435	648.999	640	1484.7	1454.21	1482.23	1465.66	9.08879	8.76653	9.34318	9.32305	153.095		5.24055	5.25828	-0.243424	0.108354	0.172141
PTPN2	41.5727	37.1458	38.244	35.9729	564.058	558.634	624.823	563.568	1399.96	1605.62	1520.71	1528.29	9.14098	9.12705	9.28846	9.13973	152.935		5.37757	5.25678	-0.162439	-0.120405	-0.208726
COX6C	41.6522	43.1595	32.9756	34.8666	163.588	169.885	148.043	149.735	405.243	420.244	417.878	418.94	7.35833	7.41265	7.21474	7.23108	152.654		5.38032	5.25412	0.0512864	-0.336995	-0.256549
MIER1	42.1757	35.273	34.3531	40.4246	913.891	848.168	854.562	966.294	2235.81	2567.23	2315.43	2331.84	9.83667	9.72906	9.73989	9.91706	152.226		5.39834	5.25007	-0.257848	-0.29597	-0.0611752
CCDC90B	43.4912	39.1685	33.037	36.5196	751.834	671.997	635.999	701.007	1783.71	1831.7	1791.88	1872.54	9.55523	9.39338	9.31401	9.45431	152.216		5.44265	5.24998	-0.151028	-0.396638	-0.252049
EPS15L1	46.0765	37.6321	28.8612	39.5278	1375.57	1062.06	951.66	1255.55	3080.39	3013.1	3069.17	3098.61	10.4263	10.0533	9.89506	10.2947	152.098		5.52596	5.24885	-0.292066	-0.674899	-0.221162
SMARCD3	40.986	35.1867	35.5645	40.2534	598.764	465.627	552.696	599.52	1507.38	1412.81	1446.51	1452.91	9.22705	8.86458	9.11165	9.22887	151.991		5.35706	5.24784	-0.220099	-0.204691	-0.0260213
XPA	50.601	36.7582	29.914	34.6648	532	392.999	348.999	397	1084.81	1141.47	1085.94	1117.22	9.05664	8.62022	8.44914	8.63481	151.938		5.6611	5.24734	-0.461103	-0.758348	-0.545695
CLSTN1	40.2998	39.4851	39.1182	32.9484	1889	1740	2028	1607	4836.5	4704.78	4825.49	4757.93	10.8838	10.7653	10.9862	10.6506	151.852		5.3327	5.24652	-0.0294615	-0.0429307	-0.290564
SETD5	49.0981	38.736	30.1209	33.881	3564.96	2769.52	2455.64	2650.73	7491.92	7633.33	7588.36	7632.12	11.7999	11.4357	11.2622	11.3724	151.836		5.61759	5.24637	-0.34199	-0.704899	-0.535189
FBH1	44.2116	37.6519	36.3645	33.5641	1597	1292	1477	1289	3727.1	3663.53	3780.56	3746.4	10.6416	10.3359	10.5289	10.3326	151.792		5.46635	5.24595	-0.231701	-0.281894	-0.397506
RPRD2	51.3399	45.0478	24.2437	31.0718	2705	2366	1659	1831	5436.44	5607.44	6369.43	5748.54	11.4017	11.2085	10.6965	10.8388	151.703		5.68201	5.24511	-0.188622	-1.08247	-0.724473
ZZZ3	43.6124	39.5028	32.0699	36.1445	1594.52	1596.4	1387.65	1528.34	3772.45	4314.58	4027.52	4124.91	10.6394	10.6411	10.439	10.5782	151.33		5.44667	5.24155	-0.142782	-0.443521	-0.270963
SLC50A1	39.9349	38.423	37.4663	35.409	454.215	407.125	473.366	415.66	1173.57	1131.25	1176	1145.14	8.82882	8.6711	8.88834	8.70099	151.233		5.31958	5.24063	-0.0556806	-0.0920562	-0.173532
RUSC1	38.7237	39.1234	36.8466	36.4738	798.709	781.105	836.376	794.316	2128.21	2131.56	2112.79	2124.46	9.64243	9.6103	9.70887	9.63448	151.168		5.27515	5.24	0.0148163	-0.0716846	-0.0863573
SET	31.8539	42.0892	39.2314	37.7238	728.352	1040.83	1045.62	994.534	2359.28	2640.17	2480.8	2571.82	9.50948	10.0242	10.0308	9.9586	150.898		4.9934	5.23743	0.40198	0.300539	0.244005
HSPA4L	44.3446	34.9208	37.6156	33.8855	1187.24	1059.99	1212.21	1074.77	2762.49	3240.73	2999.59	3094.12	10.214	10.0505	10.244	10.0705	150.767		5.47069	5.23617	-0.344671	-0.237425	-0.38809
SAMD4B	42.1236	41.1597	33.201	34.1353	1910	1750	1684	1621	4678.53	4539.31	4721.11	4632.51	10.8997	10.7736	10.7181	10.6631	150.62		5.39656	5.23477	-0.0333951	-0.343402	-0.303366
POLR1B	39.7406	37.5952	36.1938	36.96	1972	1909	2053	2032	5120.05	5421.22	5279.68	5363.25	10.9458	10.899	11.0039	10.989	150.49		5.31254	5.23352	-0.0800662	-0.134871	-0.10465
MEMO1	41.5726	33.7113	39.2705	35.7963	481.224	421.737	523.176	467.669	1194.38	1335.64	1240.04	1274.49	8.91206	8.72191	9.03253	8.87089	150.351		5.37756	5.23219	-0.3024	-0.0821886	-0.215823
SNORA58B	42.2106	26.691	48.7558	32.5173	9	5	11	7	22	20	21	21	3.24793	2.45943	3.52356	2.90689	150.175		5.39953	5.2305	-0.661256	0.207968	-0.376397
ATG4C	41.0675	33.0503	34.771	41.1356	566.159	498.25	569.28	648.922	1422.47	1609.52	1523.92	1538.9	9.14634	8.96217	9.15426	9.34301	150.024		5.35993	5.22905	-0.313333	-0.240113	0.00238826
CCNDBP1	42.0868	39.5649	33.1747	35.1411	632.999	588	560	570	1551.89	1586.69	1571.21	1582.33	9.3072	9.2009	9.13057	9.15608	149.967		5.39529	5.22851	-0.0891453	-0.343283	-0.260208
LOC112268238	69.3182	46.2876	13.9297	20.1609	1384	896.875	339.24	446.05	2060.11	2068.67	2266.83	2158.3	10.4352	9.80957	8.40829	8.80268	149.696		6.11516	5.2259	-0.582606	-2.31507	-1.78168
EIF2B3	50.352	38.6974	28.6207	31.9026	822.61	646.465	529.561	565.434	1685.7	1783.56	1722.22	1728.98	9.68494	9.33754	9.05001	9.14449	149.573		5.65398	5.2247	-0.379812	-0.814988	-0.658374
BOD1	64.9987	36.2962	24.5699	23.4896	933.94	524.198	403.521	369.696	1482.57	1541.91	1528.67	1535.35	9.86796	9.03534	8.65829	8.53215	149.354		6.02234	5.2226	-0.840592	-1.40352	-1.46839
KRT18	33.0308	29.1429	49.7998	37.2946	428.552	350.661	714.091	497.457	1338.71	1284.63	1334.69	1301.21	8.74501	8.45599	9.48097	8.95988	149.268		5.04574	5.22176	-0.180666	0.592328	0.175154
STX3	41.2291	38.5226	32.2175	36.9654	1123.23	1073.32	999.952	1107.9	2811.05	2974.67	2888.95	2923.76	10.1341	10.0685	9.96644	10.1143	148.935		5.36559	5.21854	-0.0979581	-0.35582	-0.157489
CCND3	40.9612	37.3332	39.4204	31.1942	758	651	808.001	601	1909.41	1861.7	1907.85	1879.48	9.56701	9.34762	9.65911	9.23242	148.909		5.35619	5.21829	-0.133797	-0.0553172	-0.392982
NBN	42.6731	34.5761	36.9923	34.4607	1163	1032	1200	1099	2812.08	3186.6	3019.42	3111.07	10.1843	10.0119	10.2294	10.1026	148.702		5.41525	5.21628	-0.303553	-0.206104	-0.308377
PAPD4	49.0778	38.392	29.5773	31.5457	1122.09	941.763	778.929	809.843	2359.09	2618.94	2451.28	2504.36	10.1326	9.87999	9.60627	9.66239	148.593		5.617	5.21522	-0.354264	-0.730579	-0.637625
CCDC66	52.4167	34.7563	30.1569	31.2157	1206.69	857.975	811.999	812.043	2375.34	2635.51	2506.24	2537.71	10.2374	9.74563	9.66622	9.6663	148.546		5.71196	5.21476	-0.592752	-0.79754	-0.747757
TCP1	41.0472	32.2049	38.1413	36.9608	838.361	700.95	907.354	861.516	2107.42	2323.75	2214.29	2273.83	9.71229	9.4542	9.82632	9.75157	148.354		5.35921	5.2129	-0.350002	-0.105927	-0.151286
DUSP16	52.9184	46.8537	21.5244	27.0119	2749.31	2459.64	1270.53	1541.04	5360.67	5604.69	5494.23	5565.39	11.4251	11.2645	10.3118	10.5902	148.308		5.7257	5.21246	-0.175607	-1.29779	-0.970175
DTNA	47.0946	37.3641	29.257	34.4453	1748.59	1469.54	1251	1464	3831.05	4199.04	3979.97	4146.17	10.7724	10.5216	10.2894	10.5162	148.161		5.55749	5.21102	-0.333908	-0.686778	-0.451254
TUBGCP2	41.0768	35.6015	37.0005	34.284	1695	1389	1688	1484	4257.7	4165.41	4246.37	4222.58	10.7275	10.4404	10.7215	10.5358	147.963		5.36025	5.20909	-0.206385	-0.150779	-0.260787
PSMC6	53.4734	38.7657	30.6985	25.0073	564.946	450.526	386.789	308.976	1090.11	1240.79	1172.76	1205.3	9.14325	8.81707	8.59727	8.27368	147.945		5.74075	5.20892	-0.464039	-0.800651	-1.09647
AKR1A1	50.0621	31.8947	31.0552	34.9181	571.026	344.611	384.059	400.991	1176.93	1153.55	1151.11	1120.26	9.15868	8.43092	8.58706	8.64922	147.93		5.64565	5.20877	-0.650405	-0.688886	-0.519744
HRAS	40.69	41.1063	35.8606	30.2351	371.671	344.405	360.416	286.954	942.48	894.508	935.491	925.842	8.53982	8.43006	8.49552	8.16719	147.892		5.3466	5.2084	0.0146853	-0.182276	-0.428449
ASXL1	42.1718	45.4432	28.3613	31.8539	2567.32	2509.43	1935.66	2128	6281.45	5895.64	6352.65	6516.97	11.3263	11.2934	10.919	11.0556	147.83		5.39821	5.2078	0.107785	-0.572353	-0.404811
PAWR	40.4027	34.4853	33.8051	38.9917	933.619	840.216	887.329	996.8	2384.31	2601.24	2443.18	2493.86	9.86746	9.71547	9.79414	9.96188	147.685		5.33638	5.20638	-0.22847	-0.257208	-0.0512818
HSD17B12	44.8938	41.5497	31.7726	29.1191	556.348	537.95	447.963	400.298	1278.68	1382.29	1312.33	1341.04	9.12114	9.07267	8.80885	8.64673	147.335		5.48844	5.20296	-0.11168	-0.498733	-0.624551
RBMX	51.1088	31.7431	37.2497	27.122	923.494	590.052	796.114	553.724	1864.41	1984.56	1989.33	1991.63	9.85174	9.20592	9.63774	9.11433	147.224		5.6755	5.20187	-0.687127	-0.456343	-0.914106
TMEM259	39.1322	44.8308	28.1827	35.0291	778.078	829.414	617.729	731.796	2051.59	1975.24	2040.18	2037.96	9.6047	9.69682	9.272	9.51628	147.175		5.29028	5.20139	0.196133	-0.473547	-0.159801
MSRB1	33.148	33.1194	42.8213	37.9932	435	404	620	515	1354.05	1302.34	1347.67	1322.32	8.76653	8.66	9.27729	9.00983	147.082		5.05085	5.20048	-0.00124311	0.369409	0.196821
MTDH	33.9446	38.404	36.6252	37.9125	1336.11	1558.22	1649.86	1649.21	4061.38	4331.87	4192.95	4243.57	10.3844	10.6061	10.6886	10.688	146.886		5.08511	5.19856	0.178072	0.109652	0.159488
RBCK1	41.0577	35.3866	39.7363	30.6302	592.695	519.408	584.668	441.925	1489.49	1567.08	1369.54	1407.46	9.21236	9.02211	9.19271	8.78929	146.811		5.35958	5.19781	-0.214448	-0.0471958	-0.422699
KAT7	42.4609	37.5275	33.9014	32.8051	1125.37	1024.9	1032.82	971.578	2734.68	2915.8	2835.69	2889.16	10.1368	10.002	10.0131	9.92493	146.695		5.40806	5.19668	-0.178187	-0.324791	-0.372213
EPRS	32.2683	32.4239	51.6455	30.2999	1036.5	1139.95	1964.26	1136.33	3314.34	3753.59	3540.13	3658.46	10.0182	10.1554	10.9401	10.1508	146.638		5.01205	5.19611	0.00693831	0.678524	-0.090806
CCDC138	43.66	36.6695	30.5979	35.6245	670.423	624.712	561.997	623.427	1584.41	1818.85	1709.61	1707.16	9.39	9.2882	9.1357	9.28523	146.552		5.44824	5.19527	-0.25173	-0.512882	-0.293444
URM1	36.6867	36.8651	37.7422	35.2472	1032	964.001	1166	1018	2902.51	2791.81	2875.57	2817.47	10.0119	9.91364	10.188	9.99223	146.541		5.19718	5.19516	0.00699932	0.0409234	-0.0577466
HNRNPM	46.6911	40.4276	26.4755	32.7342	942.766	806.815	616.33	715.992	2083.39	2130.69	2166.82	2133.75	9.88152	9.65699	9.26873	9.48481	146.328		5.54508	5.19307	-0.207809	-0.818489	-0.512351
SLC27A4	33.4159	32.6566	38.7587	41.3691	927.517	845.642	1183.97	1192.07	2863.98	2764.65	2843.31	2811.02	9.85801	9.72476	10.21	10.2199	146.2		5.06246	5.1918	-0.0331612	0.213984	0.308016
KDM1A	44.0267	37.443	32.1088	32.6214	1302.58	1095.71	1107.51	1056.21	3052.75	3124.28	3210.53	3158.53	10.3477	10.0983	10.1138	10.0454	146.2		5.46031	5.1918	-0.233684	-0.455412	-0.432563
VRK2	41.2354	36.6288	34.8301	33.4327	656	672	688.001	642	1641.48	1958.71	1838.6	1873.27	9.35865	9.39339	9.42731	9.32755	146.127		5.36581	5.19108	-0.170905	-0.243548	-0.302625
UBA6	42.6665	37.1574	31.653	34.4447	1455.41	1466.87	1312.71	1431.55	3519.65	4214.73	3860.18	4054.33	10.5077	10.519	10.3589	10.4839	145.922		5.41503	5.18905	-0.199454	-0.430762	-0.30882
RNASEH1	43.5105	38.2273	29.4225	34.732	1746.7	1662.45	1386.51	1589.64	4142.16	4643.01	4386.26	4464.85	10.7708	10.6995	10.4378	10.6349	145.892		5.44329	5.18876	-0.18676	-0.564441	-0.325099
KDM5B	51.2199	39.4424	26.3449	28.531	3434.17	2721	2008	2121	6918.08	7365.27	7094.47	7252.05	11.746	11.4102	10.9719	11.0509	145.538		5.67863	5.18525	-0.376956	-0.959181	-0.844177
ECPAS	41.9874	35.7119	32.9993	34.8249	2507.7	2220	2191.72	2297.12	6162.53	6636.87	6182.05	6434.72	11.2924	11.1167	11.0982	11.1659	145.523		5.39188	5.18511	-0.23355	-0.347519	-0.269837
CELF1	41.8627	40.0001	30.4999	33.0106	2740	2485	2207	2210	6753.44	6632.69	6735.3	6530.93	11.4202	11.2793	11.1082	11.1102	145.373		5.38759	5.18362	-0.0656636	-0.456862	-0.342738
TIMM21	40.0838	35.4389	32.791	36.9312	458.49	411.465	426.942	464.54	1180.22	1239.59	1211.9	1227.06	8.84232	8.68638	8.73958	8.86121	145.245		5.32495	5.18234	-0.177686	-0.28972	-0.118177
YLPM1	48.5975	41.3236	26.6559	28.5335	3018.5	2468.13	1882.69	1922.91	6408.83	6376.66	6574.14	6574.17	11.5599	11.2695	10.879	10.9095	145.11		5.60281	5.18101	-0.233915	-0.866429	-0.768225
SFXN4	41.1451	34.5403	36.4825	32.9291	597.737	502.897	599.149	520.766	1498.97	1554.45	1528.63	1542.76	9.22457	8.97555	9.22797	9.02588	145.097		5.36265	5.18087	-0.252438	-0.173513	-0.321355
MAPKAP1	46.3719	32.3022	28.6434	37.749	1409.17	969.018	990.847	1238.5	3135.52	3202.76	3219.84	3200.56	10.4611	9.92112	9.95325	10.275	145.067		5.53518	5.18057	-0.52162	-0.695048	-0.296813
NAA35	45.0387	35.257	31.4084	33.3546	1358	1167	1102	1155	3111.11	3533.86	3265.79	3378.02	10.4078	10.1892	10.1066	10.1743	145.059		5.49309	5.18049	-0.353257	-0.520014	-0.433281
SS18	41.9844	37.7275	37.0437	28.2841	1027.94	946.431	1064.66	779.422	2526.27	2678.27	2675.16	2688.24	10.0062	9.88712	10.0569	9.60719	145.04		5.39178	5.1803	-0.154239	-0.180628	-0.569865
STC2	44.9081	38.2142	31.5745	30.0539	2369	1974	1867	1700	5443.05	5515.01	5503.77	5518.04	11.2104	10.9473	10.8669	10.7317	144.751		5.4889	5.17743	-0.232865	-0.508213	-0.579424
NEMF	41.9532	33.5982	33.437	35.7482	1345	1215	1292	1303	3307.95	3860.87	3596.56	3555.71	10.3939	10.2473	10.3359	10.3482	144.737		5.39071	5.17729	-0.320398	-0.327333	-0.230907
PAQR3	40.0969	33.9533	34.8981	35.7834	579.112	518.884	570.569	632.885	1490.23	1631.6	1521.81	1725.36	9.17894	9.02066	9.15752	9.30694	144.732		5.32542	5.17724	-0.23994	-0.200341	-0.1642
NBPF9	40.8829	34.6213	32.8958	36.2657	2072.98	1734.65	1883.32	1988.09	5231.85	5349.26	5328.9	5347.8	11.0178	10.7608	10.8794	10.9575	144.666		5.35342	5.17658	-0.239836	-0.313593	-0.172889
NCBP3	41.6621	36.3281	33.1736	33.2828	1539.42	1405.3	1393.33	1367.78	3812.56	4129.99	3909.43	4008.98	10.5886	10.4572	10.4448	10.4182	144.447		5.38067	5.17439	-0.19765	-0.328702	-0.32396
FMR1	36.8061	35.4755	38.7444	33.26	944.688	955.928	1139.45	959.067	2648.33	2876.87	2737.41	2812.95	9.88446	9.90151	10.1548	9.90624	144.286		5.20187	5.17279	-0.0531187	0.0740441	-0.146155
EGLN1	38.7119	33.3302	38.7621	33.476	937	826	1082	901	2497.45	2645.86	2598.2	2625.59	9.87267	9.69087	10.0802	9.81618	144.28		5.27471	5.17273	-0.215949	0.00186779	-0.20965
USB1	36.7802	34.994	38.259	34.1126	848.726	751.784	972.585	810.98	2380.98	2293.63	2366.17	2319.16	9.73	9.55513	9.92642	9.66441	144.146		5.20086	5.17139	-0.0718205	0.0568717	-0.108624
PDSS1	60.3808	34.3822	25.6142	23.7113	873.882	502.017	430.062	388.131	1493.33	1558.87	1562.8	1596.83	9.77212	8.97303	8.75008	8.60226	144.088		5.91602	5.17081	-0.812427	-1.23715	-1.34851
LRRFIP2	43.7195	35.0208	32.5414	32.8057	971	804.999	805.001	805.188	2291.64	2454.11	2302.57	2394.33	9.92407	9.65374	9.65374	9.65408	144.087		5.45021	5.1708	-0.320067	-0.425999	-0.414329
TVP23B	38.3003	32.1289	35.043	38.585	446.288	416.773	424.125	470.107	1202.31	1384.93	1126.54	1188.54	8.80345	8.70485	8.73005	8.87838	144.057		5.25928	5.1705	-0.253487	-0.128231	0.0106852
VHL	37.8339	36.2714	35.6173	34.318	1443.02	1362.86	1523.06	1403.91	3935.45	4011.54	3980.23	3990.75	10.4954	10.413	10.5732	10.4558	144.041		5.24161	5.17033	-0.0608472	-0.0871014	-0.140713
LINC02001	38.6698	37.3649	35.1366	32.7693	273.897	256	279.802	246	730.83	731.477	741.215	732.325	8.10012	8.00282	8.13084	7.94544	143.941		5.27314	5.16933	-0.0495263	-0.138234	-0.238863
NBPF15	41.5823	35.9862	32.3646	33.9471	1835.96	1560.54	1606.15	1596.75	4555.72	4629.8	4619.22	4588.49	10.8427	10.6083	10.6498	10.6414	143.88		5.3779	5.16872	-0.208527	-0.361552	-0.292683
SUZ12P1	51.0389	36.798	26.3777	29.5896	485.784	340.588	291.538	296.948	982.072	988.165	1028.76	978.987	8.92566	8.414	8.19001	8.21649	143.804		5.67353	5.16796	-0.47197	-0.952279	-0.786509
CCAR2	40.1085	37.7835	33.9028	31.9257	1475.54	1295.44	1373.74	1214.89	3795.92	3660.48	3771.55	3712.2	10.5275	10.3398	10.4244	10.2472	143.721		5.32584	5.16712	-0.086151	-0.242502	-0.329189
GGA2	38.593	33.5917	37.4457	34.0557	2185	1831.16	2357.03	2004.11	5841.77	5819.95	5858.91	5740.73	11.0937	10.8389	11.2031	10.9691	143.686		5.27027	5.16678	-0.200235	-0.0435407	-0.180445
PI4KA	43.3611	32.2239	35.706	32.3789	2739.88	1906.19	2407.84	2068.62	6519.78	6315.55	6276.81	6232.39	11.4202	10.8969	11.2338	11.0148	143.67		5.43833	5.16661	-0.42827	-0.280237	-0.42135
LSM1	45.3072	36.8344	25.4222	36.0245	345.895	276.443	215.657	289.881	787.733	801.266	789.594	784.978	8.43627	8.11345	7.75594	8.1818	143.588		5.50167	5.1658	-0.298687	-0.833653	-0.330762
MAPK14	43.6333	39.135	27.8384	32.7808	1252	1143	1032.1	1023	2960.66	3118.21	3450.88	3044.34	10.2906	10.1592	10.0121	9.9993	143.387		5.44736	5.16378	-0.15697	-0.64835	-0.41258
LRIF1	38.1982	34.0463	30.8349	40.301	491.08	435.443	401.488	604	1326.51	1365.48	1211.94	1462.03	8.94128	8.768	8.65101	9.2396	143.38		5.25543	5.1637	-0.166008	-0.308941	0.0773113
SNAR-B2	64.4885	7.11759	29.0873	42.679	10	1	5	7	16	15	16	16	3.39232	0.584963	2.45943	2.90689	143.372		6.01097	5.16362	-3.17958	-1.14865	-0.595514
ERCC2	40.5912	34.4394	35.3057	33.034	1271	1062	1311	1103	3230.84	3292.25	3456.3	3257.25	10.3123	10.0532	10.357	10.1079	143.37		5.3431	5.1636	-0.237108	-0.201268	-0.297218
C6orf120	40.8676	39.1454	31.3751	31.909	1063	1089	951	941	2683.84	2970.1	2821.29	2876.82	10.0546	10.0895	9.89406	9.87882	143.297		5.35288	5.16287	-0.0621148	-0.381335	-0.356993
ZC3H8	43.3804	38.1195	30.3524	31.4017	512.124	483.659	425.899	422.028	1218.1	1354.62	1306.07	1311.07	9.00176	8.91934	8.73606	8.7229	143.254		5.43897	5.16243	-0.186515	-0.515231	-0.466203
ASH2L	45.1746	37.57	30.088	30.239	1123.33	940.191	849.072	823.635	2565.74	2671.77	2626.67	2657.08	10.1342	9.87758	9.73059	9.68674	143.072		5.49744	5.16059	-0.265932	-0.586325	-0.579103
ME2	37.2003	33.3947	38.1371	34.3051	846.86	823.029	1024.38	900.712	2348.91	2631.25	2500.15	2561.32	9.72683	9.68568	10.0012	9.81572	143.037		5.21724	5.16025	-0.155695	0.035883	-0.116892
SEC23IP	46.7659	36.2167	29.2195	30.7942	1935.27	1590.92	1382.6	1421.17	4269.87	4689.89	4404.29	4502.08	10.9187	10.6361	10.4337	10.4734	142.996		5.54738	5.15983	-0.368801	-0.678527	-0.602796
MIR6807	18.7603	29.1174	50.7705	44.3418	2	3	6	5	11	11	11	11	1.32193	1.80735	2.70044	2.45943	142.99		4.22961	5.15977	0.6342	1.43631	1.24099
ATF1	36.2691	44.8905	27.8155	33.7547	364.88	441.547	317.95	372.446	1038.04	1050.14	1063.96	1076.38	8.51325	8.78806	8.31492	8.54282	142.73		5.18067	5.15714	0.307671	-0.382852	-0.103651
MKKS	38.4718	33.6858	35.2062	35.1718	892.654	833.201	950.788	932.09	2394.1	2640.75	2513.72	2585.23	9.80277	9.70339	9.89374	9.8651	142.536		5.26573	5.15518	-0.191659	-0.127973	-0.129382
TRAF4	39.2853	42.5807	29.5359	31.1232	953.682	894.366	738.474	742.257	2504.81	2242.47	2327.23	2326.52	9.89812	9.80553	9.52938	9.53675	142.525		5.29592	5.15507	0.116209	-0.411522	-0.336001
RSF1	40.4862	36.853	30.4186	34.7441	2214	2176	2005	2282	5642.52	6303.92	6135.2	6407.23	11.1128	11.0878	10.9697	11.1564	142.502		5.33936	5.15484	-0.135648	-0.412477	-0.220659
DUS3L	47.0526	41.1761	26.0672	28.2007	814.424	666.091	498.337	500.078	1785.95	1727.08	1779.44	1729.87	9.67052	9.38066	8.96242	8.96745	142.497		5.5562	5.15478	-0.192468	-0.852042	-0.738542
RABGGTB	44.4088	38.201	27.7194	32.0893	569.363	533.233	419.81	477.104	1322.89	1490.28	1409.68	1450.4	9.15447	9.05997	8.71531	8.89967	142.419		5.47277	5.15399	-0.217235	-0.67995	-0.468754
HOXD10	36.4495	34.8507	34.8664	36.2514	560	520	598	593	1585.25	1593	1596.42	1595.75	9.13057	9.02375	9.22521	9.2131	142.418		5.18783	5.15399	-0.0647137	-0.0640604	-0.00786132
GPR108	39.2481	34.5294	32.9989	35.4543	773	622	700	703.999	2032.18	1923.2	1974.48	1937.05	9.59526	9.28193	9.45224	9.46045	142.231		5.29455	5.15209	-0.184798	-0.250206	-0.146664
SSX2IP	38.7165	31.4184	34.943	37.0869	901.496	830.836	1059.63	1030.03	2402.53	2823.29	2822.59	2709.34	9.81698	9.69929	10.05	10.0092	142.165		5.27488	5.15142	-0.301339	-0.147945	-0.0620412
RND3	42.2014	47.6599	23.267	28.4762	868	1043	554	662	2122.24	2336.44	2216.27	2267.84	9.76238	10.0272	9.11504	9.37178	141.605		5.39922	5.14572	0.175485	-0.859005	-0.567533
C1orf198	38.1149	37.3535	33.6367	32.4725	1316	1281.61	1309	1215	3562.56	3663.09	3622.26	3650.03	10.3625	10.3243	10.3548	10.2473	141.578		5.25228	5.14545	-0.0291137	-0.180321	-0.231139
PRKD3	39.7546	33.9232	32.4803	35.3163	1751	1588	1704	1791	4544.65	4997.78	4883.17	4947.17	10.7744	10.6334	10.7351	10.807	141.474		5.31305	5.1444	-0.228848	-0.291556	-0.17079
NFYB	39.464	36.7533	30.3667	34.8651	534.631	531.362	476.443	533.526	1397.83	1543.54	1460.38	1492.8	9.06375	9.05491	8.89767	9.06077	141.449		5.30246	5.14414	-0.102663	-0.378045	-0.178754
RCHY1	39.9546	35.7508	29.1176	36.2907	951.001	918	808.001	985.002	2455.93	2741.45	2582.9	2647.75	9.89406	9.84314	9.65911	9.94471	141.114		5.32029	5.14071	-0.160385	-0.456467	-0.138762
HIRIP3	42.5738	40.8767	27.1517	30.4389	890.018	805.542	627.772	665.784	2157.04	2103.95	2152.08	2133.74	9.7985	9.65471	9.29525	9.37999	141.041		5.41189	5.13997	-0.0586849	-0.648924	-0.484051
STYXL1	38.8525	40.269	30.6198	31.2352	405.581	407.534	336.85	325.692	1077.11	1080.48	1023.97	1017.19	8.66562	8.67255	8.3981	8.34958	140.976		5.27994	5.13931	0.0516637	-0.343543	-0.314835
KCMF1	47.0834	36.8606	27.0433	29.945	1212.29	989.46	801.143	865.246	2656.69	2865.89	2757.43	2818.72	10.2441	9.95123	9.64682	9.7578	140.932		5.55715	5.13886	-0.353138	-0.799949	-0.652903
CDKN1B	44.2773	41.3816	26.7529	28.4819	745.996	689	505	516	1738.43	1777.61	1757.01	1767.33	9.54399	9.42941	8.98157	9.01262	140.894		5.4685	5.13846	-0.0975772	-0.726871	-0.636523
PARPBP	42.1244	34.227	32.0258	32.4079	575.355	518.651	515.102	529.001	1409.3	1617.82	1497.08	1592.36	9.16956	9.02001	9.01011	9.04849	140.785		5.39658	5.13735	-0.299521	-0.395421	-0.378309
PLCG1	38.3565	35.1252	35.1824	32.0357	2100.91	1791.03	2118.15	1806.16	5651.58	5443.87	5603.82	5499.94	11.0371	10.807	11.0489	10.8191	140.7		5.2614	5.13648	-0.126962	-0.124615	-0.259787
GABPB1	41.8384	40.0955	29.1542	29.6059	676.975	700.779	553.665	543.508	1669.55	1865.99	1767.67	1790.87	9.40402	9.45384	9.11417	9.08748	140.694		5.38676	5.13642	-0.0613872	-0.521125	-0.498941
RARS2	60.2376	23.2655	32.8943	24.1428	1119	484.826	751.864	541.033	1916.75	2224.84	2127.51	2186.12	10.1286	8.92281	9.55529	9.08091	140.54		5.91259	5.13484	-1.37247	-0.872829	-1.31907
RCOR3	51.351	36.1033	25.8629	27.025	1065	853.001	639	677	2139.94	2522.47	2299.73	2443.77	10.0573	9.73725	9.3208	9.40408	140.342		5.68232	5.13281	-0.508264	-0.989508	-0.9261
TRMT6	41.2509	35.9672	27.5965	35.4052	790.956	709.297	604.561	753.598	1978.43	2105.46	2039.1	2076.39	9.62837	9.47126	9.24094	9.55861	140.22		5.36635	5.13155	-0.197745	-0.579939	-0.220466
RRP8	51.4041	36.4194	24.7786	27.6089	1205.84	786.217	617.734	660.283	2420.43	2304.8	2320.48	2333.01	10.2364	9.6197	9.27201	9.36803	140.211		5.68381	5.13146	-0.497177	-1.05279	-0.896752
SETD2	41.1478	38.5576	27.5115	32.9828	3275	3198	2536.83	2965	8212.34	8855.07	8582.82	8769.48	11.6775	11.6432	11.3091	11.5341	140.2		5.36274	5.13134	-0.0937987	-0.580779	-0.319103
OSER1	41.6462	41.0168	27.2127	29.8781	683.173	671.52	464.5	511.227	1692.61	1747.92	1588.79	1669.15	9.41716	9.39236	8.86109	8.99923	139.754		5.38011	5.12675	-0.0219707	-0.613905	-0.479097
PIK3CD-AS2	34.546	31.469	38.7658	34.7496	128	114	163.001	134	382.309	386.764	391.374	376.176	7.00562	6.8392	7.35316	7.07146	139.53		5.11045	5.12443	-0.13459	0.166264	0.00847503
PRPSAP2	62.067	33.486	22.3636	21.5488	1015.58	547.233	414.754	399.227	1688.32	1744.75	1726.24	1807.31	9.9888	9.09733	8.69785	8.64287	139.465		5.95575	5.12376	-0.890269	-1.47267	-1.52622
PSRC1	35.7758	32.3323	40.1519	30.9999	609.591	510.524	753	546.212	1758.13	1685.79	1745.59	1718.85	9.25288	8.99725	9.55746	9.09464	139.26		5.16091	5.12164	-0.14601	0.166485	-0.20672
FBXO11	41.6873	34.3499	31.6331	31.483	1234	1132	1106	1089	3054.31	3518.4	3254.36	3374.33	10.2697	10.1453	10.1118	10.0895	139.153		5.38154	5.12053	-0.2793	-0.39817	-0.405032
KPNA1	39.1474	35.4639	32.1086	32.4324	1647.4	1599.82	1588.27	1564.03	4342.09	4816.23	4604.22	4704.37	10.6864	10.6441	10.6337	10.6115	139.152		5.29085	5.12052	-0.142567	-0.285957	-0.271482
ITCH	46.9376	34.5087	27.6987	29.9926	1984.88	1606.33	1489.93	1584.1	4363.32	4969.7	5006.79	5152.34	10.9552	10.65	10.5415	10.6299	139.138		5.55267	5.12037	-0.443785	-0.760925	-0.646136
STRBP	37.6107	34.4335	36.1393	30.8941	1020.35	1032.2	1270.76	1001.47	2799.24	3200.43	3272.92	3162.28	9.99556	10.0122	10.312	9.96863	139.078		5.23307	5.11975	-0.127328	-0.0575746	-0.283811
CRTAP	31.1789	29.0769	42.0769	36.6659	2095	1920	3175	2643.89	6933.06	7049.8	7023.49	7034.25	11.0331	10.9073	11.6328	11.3687	138.999		4.9625	5.11893	-0.100697	0.432457	0.233866
RNASET2	29.1902	29.557	44.686	35.4676	264.824	254.863	455.718	340.397	936.099	920.6	949.242	936.246	8.05161	7.99641	8.83358	8.41319	138.901		4.86741	5.11791	0.0180161	0.614343	0.28102
ARPC2	56.8611	35.2456	24.9319	21.8299	736.016	484.182	385.72	332.943	1335.59	1466.65	1440.03	1487.83	9.52457	8.92089	8.59328	8.3813	138.868		5.82937	5.11758	-0.689997	-1.18945	-1.38114
HPS4	40.3026	40.1836	27.92	30.371	1603.25	1488.12	1253.93	1275.56	4104.59	3953.78	4180.33	4097.12	10.6472	10.5398	10.2928	10.3175	138.777		5.3328	5.11663	-0.00426659	-0.529577	-0.408179
WARS2	35.0759	33.6464	34.3178	35.7202	806.999	800.999	901.999	909	2373.92	2541.66	2446.47	2482.48	9.65732	9.64656	9.81778	9.82893	138.76		5.13241	5.11645	-0.0600288	-0.0315222	0.0262602
FYN	34.9486	38.9667	34.3234	30.4424	804.496	888.052	934.577	812.084	2375.18	2433.15	2534.42	2602.31	9.65284	9.79531	9.86894	9.66637	138.681		5.12716	5.11563	0.157007	-0.0260422	-0.199154
SRRT	51.5093	42.471	13.7682	30.787	1741.93	1341.13	508.642	1024.72	3489.37	3371.34	3438.67	3246.95	10.7669	10.3898	8.99192	10.0017	138.535		5.68676	5.11411	-0.278355	-1.9035	-0.742509
ARFIP2	34.1675	31.9967	38.1711	34.2	1319.61	1156.79	1626.98	1364.55	3985.06	3859.87	3967.34	3892.25	10.3664	10.1765	10.6684	10.4147	138.535		5.09455	5.11411	-0.0947001	0.159858	0.00137189
COL6A1	34.8784	35.2419	36.7381	31.642	1326	1248	1546	1248	3922.74	3780.76	3916.93	3847.57	10.3734	10.286	10.5948	10.286	138.5		5.12426	5.11375	0.0149592	0.0749432	-0.140492
RFX5	38.0119	36.446	35.4989	28.5039	1413.83	1329.37	1479.02	1135.01	3837.76	3894.21	3878.04	3884.46	10.4659	10.3771	10.5309	10.1491	138.461		5.24838	5.11333	-0.060694	-0.0986772	-0.415291
BANF1	34.6458	28.3171	39.9694	35.4304	320.244	260.64	421.768	346.648	953.746	982.685	982.202	954.441	8.32528	8.02868	8.72202	8.43941	138.363		5.11461	5.11231	-0.291005	0.206213	0.0323073
ELP1	45.5869	35.1137	28.5466	29.088	2299.56	1791.9	1627.37	1610.34	5204.84	5448.31	5306.23	5400.56	11.1675	10.8077	10.6688	10.6536	138.335		5.51055	5.11203	-0.376585	-0.675304	-0.648195
ZPR1	37.4278	34.9962	33.1824	32.7072	1168.77	1029.34	1144.61	1063.21	3222.07	3140.23	3210.73	3171.13	10.1914	10.0082	10.1613	10.0549	138.314		5.22604	5.1118	-0.0969081	-0.173688	-0.194502
FYTTD1	38.3923	33.4645	34.5013	31.8389	932.093	863.708	964.025	873.514	2505.06	2755.53	2600.8	2676.38	9.8651	9.75523	9.91367	9.77151	138.197		5.26274	5.11058	-0.198182	-0.154165	-0.270026
YBX3	37.2652	32.4219	34.302	34.0739	430.493	362.317	436.749	395.8	1191.97	1193.09	1185.13	1133.16	8.75152	8.5031	8.77231	8.63045	138.063		5.21976	5.10918	-0.200859	-0.119537	-0.129164
SHOC2	36.0258	33.5704	31.5706	36.6879	889.999	854	894	1015	2549.05	2715.97	2635.77	2698.85	9.79847	9.73894	9.80494	9.98797	137.855		5.17096	5.10701	-0.101843	-0.190448	0.0262738
DZIP3	46.4236	35.2953	28.6686	27.2679	1644	1333.31	1162.03	1081.28	3653.97	4033.08	3772.8	3868.34	10.6834	10.3813	10.1831	10.0792	137.655		5.53679	5.10492	-0.395382	-0.695389	-0.767658
SLC29A1	27.2053	28.9159	43.0621	38.3835	596.671	591.628	1044.59	866.141	2262.99	2184.42	2257.9	2201.31	9.222	9.20977	10.0294	9.75929	137.567		4.76582	5.10399	0.0879728	0.662528	0.496596
CERS5	42.4542	36.9159	33.4016	24.5389	858.031	742.339	762.548	529.524	2085.38	2146.91	2124.97	2105.07	9.74573	9.53691	9.57563	9.04991	137.311		5.40784	5.1013	-0.201666	-0.345991	-0.790839
NELFE	33.7756	28.0591	36.9102	38.3439	414.313	321.196	496.185	480.117	1265.69	1222.14	1251.27	1221.48	8.69632	8.32955	8.95619	8.90874	137.089		5.07791	5.09897	-0.267515	0.128038	0.183014
ATP5F1C	41.756	31.6125	28.5237	35.13	406.046	331.517	329.211	394.002	1003.36	1119.62	1074.29	1094.1	8.66727	8.37511	8.36506	8.62389	137.022		5.38391	5.09827	-0.401488	-0.549819	-0.249278
FAH	33.7664	30.7994	38.4068	33.7583	505.676	428.273	634.502	519.655	1545.21	1484.58	1537.72	1501.65	8.9835	8.74407	9.31062	9.0228	136.731		5.07752	5.0952	-0.132688	0.18577	-0.000345522
FBXL19	30.8313	34.0073	37.8646	33.9687	965	989	1318	1103	3229.51	3104.91	3239.92	3167.62	9.91513	9.95056	10.3647	10.1079	136.672		4.94633	5.09457	0.141446	0.296454	0.139807
UNK	34.4957	33.8581	35.7988	32.3698	536.976	568.974	655.117	551.838	1606.17	1794.13	1703.35	1663.06	9.07006	9.15349	9.35671	9.10941	136.522		5.10835	5.09299	-0.0269166	0.053492	-0.0917698
FAM213A	29.5194	33.5296	37.7695	35.697	406.089	458.091	582.567	524.488	1419.43	1458.64	1435.68	1433.31	8.66743	8.84106	9.18752	9.03614	136.515		4.88359	5.09292	0.18377	0.355555	0.274136
MRS2	44.602	37.9163	23.4199	30.2805	826.589	747.503	487.448	643.516	1912.22	2104.8	1937.29	2073.16	9.6919	9.5469	8.93058	9.33095	136.219		5.47904	5.08978	-0.234292	-0.929371	-0.55872
RAB30-AS1	32.8619	29.798	33.9838	39.5262	113	109	136	154	354.804	390.538	372.495	380.078	6.82655	6.77479	7.09276	7.27146	136.17		5.03834	5.08926	-0.141199	0.0484319	0.266393
CDC25B	32.7696	30.9557	39.79	32.6118	958.001	838.001	1278	973	3016.45	2890.2	2989.58	2910.54	9.90464	9.71167	10.3202	9.92704	136.127		5.03429	5.08881	-0.0821543	0.280047	-0.0069639
PANK2	43.8572	32.6073	26.5233	33.0682	677.574	490.093	453.302	523.743	1594.11	1604.68	1590.79	1545.05	9.4053	8.93838	8.82592	9.03409	136.056		5.45474	5.08806	-0.42762	-0.725553	-0.407367
VARS2	39.3278	33.6575	32.2236	30.7455	1413	1122	1274	1139	3707.19	3559.05	3680.01	3613.92	10.4651	10.1325	10.3157	10.1542	135.954		5.29748	5.08698	-0.224619	-0.287433	-0.355174
TTC13	44.2117	34.1139	27.5744	29.9952	1236	1006.02	851.859	896.994	2884.59	3148.48	2875.51	2917.25	10.272	9.97517	9.73532	9.80976	135.895		5.46636	5.08635	-0.374067	-0.6811	-0.559694
WNK1	33.1375	40.0898	31.5747	31.0751	3044.29	3638.03	3246.56	3090.75	9479.11	9688.52	9570.58	9702.61	11.5721	11.8291	11.6649	11.594	135.877		5.05039	5.08616	0.274769	-0.0696977	-0.0927084
SEH1L	34.0211	36.5129	31.7039	33.5893	724.713	805.869	772.73	794.897	2197.96	2356.36	2268.65	2308.58	9.50226	9.6553	9.59475	9.63553	135.827		5.08836	5.08563	0.101975	-0.101771	-0.0184272
VPS28	37.0307	28.6683	34.3288	35.7892	340.457	246.154	344.212	336.261	948.64	916.703	933.3	916.558	8.41345	7.94634	8.42925	8.39558	135.817		5.21065	5.08552	-0.369268	-0.109304	-0.0491962
TMCO1	31.1972	35.2007	30.3671	39.0431	855.485	1023.58	958.075	1205.08	2829.43	3104.53	2936.63	3010.97	9.74144	10.0001	9.90475	10.2355	135.808		4.96334	5.08543	0.174189	-0.0389048	0.323652
FANCB	32.5346	27.6863	33.8003	41.7293	308.007	299.003	324.002	418.005	976.823	1153.02	892.239	977.185	8.26916	8.22643	8.34208	8.7091	135.75		5.0239	5.08481	-0.232804	0.055061	0.359084
SPATS2L	36.1842	32.707	34.692	31.7647	771.587	698.999	823.762	715.099	2200.23	2281.71	2210.17	2196.13	9.59262	9.45018	9.68696	9.48301	135.348		5.17729	5.08053	-0.145758	-0.0607532	-0.187935
HPS1	40.9619	32.3353	33.6392	28.3948	955.999	716.001	849	736.999	2408.13	2364.07	2349.17	2532.01	9.90162	9.48482	9.73047	9.5265	135.331		5.35621	5.08035	-0.341172	-0.28414	-0.528656
CYHR1	47.9897	44.8321	20.1694	22.1011	765.976	668.28	364.213	364.701	1646.91	1591.45	1680.8	1609.76	9.5821	9.38539	8.51062	8.51255	135.092		5.58465	5.0778	-0.0981914	-1.25055	-1.11861
IP6K2	53.221	26.2562	27.0469	28.568	938.755	459.352	519.184	544.529	1820	1867.83	1786.72	1859.42	9.87537	8.84503	9.02149	9.09019	135.092		5.73392	5.0778	-1.01934	-0.976532	-0.897596
KIF20B	37.3019	32.9021	30.3939	34.4831	1176	1119	1102	1231	3252.96	3631.03	3374.8	3482.48	10.2003	10.1286	10.1066	10.2662	135.081		5.22118	5.07768	-0.181068	-0.295468	-0.113361
AZIN1	27.2907	30.2583	33.037	44.4366	837.839	1011.55	1193.73	1569.99	3167.73	3569.16	3363.25	3446.61	9.71139	9.98306	10.2219	10.617	135.023		4.77034	5.07706	0.14892	0.275676	0.703341
PPRC1	37.8369	38.5028	26.8598	31.6242	2012.76	1929.12	1582.4	1762.94	5488.81	5349.21	5483.61	5438.18	10.9753	10.9141	10.6284	10.7842	134.824		5.24172	5.07493	0.0251692	-0.494346	-0.258768
PTPRA	36.9347	32.3298	35.5748	29.8066	1171.62	1022.91	1272.39	1022.06	3273.07	3378.01	3329.13	3345.01	10.1949	9.99917	10.3139	9.99796	134.646		5.20691	5.07303	-0.192113	-0.0541219	-0.309343
TTL	36.3914	34.3263	33.1297	30.7904	1614.86	1536.76	1653.73	1485.86	4578.64	4779.72	4646.23	4707.58	10.6576	10.5861	10.6919	10.5376	134.638		5.18553	5.07294	-0.0842842	-0.135472	-0.241116
RPL28	33.5044	35.5525	35.9824	29.5958	226.12	217.007	290.982	216.377	696.366	651.667	752.716	713.208	7.82413	7.76492	8.18726	7.76073	134.635		5.06628	5.07291	0.0855987	0.102938	-0.178957
NARF	37.3145	31.4652	34.273	31.432	681.462	546.967	658.116	593.821	1884.37	1855.9	1787.33	1842.98	9.41355	9.09663	9.36329	9.2151	134.485		5.22167	5.0713	-0.245981	-0.122666	-0.247504
CLK1	42.7661	44.7653	23.6858	23.2343	648.253	754.3	428.603	419.909	1564.04	1798.98	1684.3	1763.04	9.34153	9.55995	8.74518	8.71565	134.452		5.4184	5.07094	0.0659139	-0.852446	-0.880209
FAM133B	59.445	36.7853	18.1568	20.0116	735.068	461.607	254.873	274.965	1275.89	1339.74	1306.58	1340.4	9.52271	8.85208	7.99646	8.10573	134.399		5.89348	5.07038	-0.692426	-1.71105	-1.57072
RNF14	44.2364	31.3782	29.8496	28.6377	1023.51	778.152	789.932	754.945	2387.34	2647.65	2463.22	2571.66	10	9.60483	9.6265	9.56118	134.102		5.46716	5.06719	-0.495468	-0.56752	-0.627319
MBD1	43.5647	35.0117	24.9972	30.3698	1475.36	1128	925.058	1032.98	3494.33	3439.7	3444.54	3318.06	10.5273	10.1402	9.85418	10.0133	133.943		5.44509	5.06548	-0.315324	-0.801395	-0.520519
HECTD1	35.4445	30.4059	32.3464	35.6873	2685.22	2476.13	2773.22	3057	7816.88	8694.39	7980.17	8356.38	11.3911	11.2742	11.4376	11.5781	133.884		5.14749	5.06484	-0.221208	-0.131955	0.00985056
HOXB-AS3	46.2078	35.1951	22.7395	29.7404	201.999	139.999	103.999	130	451.064	424.688	425.702	426.415	7.66177	7.13442	6.70735	7.02791	133.883		5.53006	5.06483	-0.392761	-1.02294	-0.63571
P4HB	35.2216	41.576	30.4782	26.5689	954.589	1050.42	914.363	748.585	2796.47	2697.39	2792.43	2748.55	9.89949	10.0374	9.83741	9.54899	133.845		5.13839	5.06441	0.23929	-0.208684	-0.406723
RABEP1	37.6609	30.2022	31.2127	34.693	1534.03	1350.35	1595.29	1680.77	4202.85	4773.44	4757.32	4726.09	10.5836	10.3997	10.6401	10.7153	133.769		5.235	5.0636	-0.318416	-0.270938	-0.118424
MINDY3	55.6868	26.9805	19.7472	31.3412	918.185	489.901	378.67	605.46	1701.3	1938.58	1784.88	1884.55	9.84343	8.93782	8.5667	9.24308	133.756		5.79926	5.06346	-1.04542	-1.49569	-0.829276
LINC02210	36.9466	33.6279	30.392	32.7664	934.789	800.78	872.187	845.104	2610.6	2542.36	2671.18	2516.04	9.86927	9.64616	9.76932	9.72384	133.733		5.20737	5.06321	-0.135783	-0.281753	-0.173225
C17orf80	45.8268	34.7459	25.228	27.9252	1545.06	1223.1	982.388	1055.1	3478.79	3758.2	3624.55	3685.8	10.5939	10.2569	9.94088	10.0438	133.726		5.51812	5.06313	-0.399347	-0.861168	-0.714626
GPR89A	52.1641	32.9281	19.4462	29.1576	925.375	567.995	424.567	519.853	1830.41	1841.63	2032.2	1739.26	9.85467	9.151	8.73155	9.02335	133.696		5.70498	5.06281	-0.663736	-1.42357	-0.839184
PTPRF	34.8594	31.2577	36.2133	31.3523	2673.16	2256.86	3078.69	2523	7912.38	7708.55	7913.18	7850.26	11.3846	11.1404	11.5883	11.3012	133.683		5.12347	5.06267	-0.157335	0.054975	-0.152974
CHCHD2	36.8739	28.0407	31.4408	37.175	283.636	213.315	275.337	308.56	793.677	812.186	815.124	809.703	8.15044	7.74022	8.10767	8.27174	133.53		5.20453	5.06102	-0.395075	-0.22996	0.0117317
NSD1	35.3699	36.0121	35.7135	26.3905	4185.67	4147.57	4718	3381.86	12210.5	12296.2	12296.4	12501	12.0314	12.0182	12.2041	11.7238	133.486		5.14445	5.06054	0.0259572	0.0139451	-0.422504
RAB12	41.7529	36.2569	28.4186	27.0135	440	394	356	329	1087.35	1160.19	1166	1188.09	8.783	8.62388	8.47776	8.36413	133.442		5.3838	5.06007	-0.203622	-0.55504	-0.628194
ZRSR2	42.2774	33.1256	25.3016	32.6383	634.946	495.993	430.935	532.654	1549.64	1598.58	1585.32	1592.04	9.31163	8.95563	8.753	9.05841	133.343		5.40181	5.059	-0.351937	-0.740658	-0.37332
AMPD2	52.4721	38.3073	23.959	18.4049	1951	1339.73	996.48	724.748	3836.46	3733.88	3871.26	3841.39	10.9304	10.3883	9.96142	9.50233	133.143		5.71348	5.05684	-0.453932	-1.13098	-1.51146
CALU	35.0948	32.839	36.3636	28.8084	1286.88	1302.77	1557.32	1214.5	3783.52	4235.46	3986.23	4112.56	10.3302	10.3479	10.6053	10.2467	133.106		5.13319	5.05643	-0.0958472	0.0512392	-0.284766
RPP40	37.9938	33.7184	30.9826	30.3844	292.895	254.803	263.203	247.669	795.426	806.792	790.725	795.162	8.1967	7.99607	8.04277	7.95518	133.079		5.24769	5.05614	-0.172229	-0.294307	-0.322434
SNORA6	39.769	41.063	23.5332	28.4888	11	10	7	8	28.54	26	27.687	27.394	3.52356	3.39232	2.90689	3.08746	132.854		5.31357	5.0537	0.0461958	-0.756948	-0.48125
ARF3	30.8574	29.7764	36.3311	35.8056	1087.14	996.58	1414.33	1264.36	3635.19	3573.26	3623.48	3444.73	10.087	9.96157	10.4664	10.3048	132.77		4.94755	5.05279	-0.0514501	0.235586	0.214569
TOE1	47.578	42.0311	13.3333	29.8119	969.514	801	301.629	623.04	2102.57	2034.63	2105.66	2038.74	9.92186	9.64656	8.23902	9.28434	132.754		5.57222	5.05262	-0.178836	-1.83526	-0.674405
RPP25	31.3789	33.4238	37.0589	30.7768	549	540	721	551	1805.25	1724.89	1810.91	1746.48	9.10198	9.07815	9.49486	9.10722	132.638		4.97172	5.05135	0.09108	0.240025	-0.0279518
VCL	36.9604	32.6099	31.3592	31.708	2069.73	1779.67	1963.38	1892.38	5778.01	5826.59	5827.66	5822.03	11.0156	10.7978	10.9395	10.8864	132.638		5.20791	5.05135	-0.180671	-0.237095	-0.221133
ADAR	39.3506	37.9432	25.7705	29.4575	2717.48	2529.66	1989.48	2154.54	7125.53	7117.9	7185.74	7135.02	11.4083	11.305	10.9585	11.0735	132.522		5.29831	5.05009	-0.0525424	-0.610666	-0.41775
GLT8D1	38.33	33.7678	31.0079	29.3775	721	688	690	632	1940.88	2175.25	2071.24	2098.64	9.49486	9.42731	9.4315	9.30492	132.483		5.2604	5.04966	-0.182826	-0.305839	-0.383763
TBC1D4	31.633	28.5898	37.2281	34.9378	1528	1429.46	2060.1	1861.49	4984.09	5338.07	5150.74	5197.59	10.5779	10.4818	11.0088	10.8626	132.389		4.98336	5.04864	-0.145928	0.234965	0.143359
MASTL	40.8386	35.8062	25.8816	29.8324	1359	1213	1009.09	1121.07	3433.6	3616.82	3629.05	3665.91	10.4089	10.245	9.97956	10.1313	132.359		5.35186	5.04831	-0.189725	-0.658006	-0.453054
TTC9C	31.3464	31.0252	33.6689	36.2701	300.618	293.366	358.065	363.16	989.532	1009.53	989.888	976.756	8.23419	8.19901	8.48609	8.50645	132.311		4.97023	5.04778	-0.0148604	0.103114	0.210482
UBQLN2	34.3458	33.5655	35.0543	29.2589	928	875	1053	835	2787.9	2783.17	2796.02	2783.97	9.85876	9.77396	10.041	9.7065	132.224		5.10206	5.04684	-0.0331541	0.0294604	-0.231259
NARS	35.583	31.516	32.7895	32.3198	735.645	659.485	768.375	732.645	2133.18	2234.07	2181.18	2211.37	9.52385	9.36629	9.58661	9.51795	132.208		5.15312	5.04667	-0.175102	-0.117955	-0.138771
IPO11	37.9383	32.8342	29.4408	31.9183	1262.47	1177.64	1144.68	1214.62	3433.56	3829.22	3618.99	3712.24	10.3026	10.2023	10.1614	10.2469	132.132		5.24558	5.04583	-0.208459	-0.36584	-0.249274
ALG1	33.0795	31.2444	36.76	31.0436	716.115	635.174	871.628	717.985	2233.7	2170.42	2207.03	2256.21	9.48505	9.31214	9.7684	9.48881	132.128		5.04787	5.04579	-0.0823414	0.152198	-0.0916418
TMEM222	36.1451	33.5237	31.5767	30.6259	542.55	468.802	522.284	478.223	1548.79	1493	1539.55	1523.27	9.08494	8.87437	9.03007	8.90305	131.871		5.17573	5.04299	-0.108618	-0.194942	-0.239048
S100PBP	43.3449	36.1972	24.0562	28.1086	932.864	900.786	610.213	755.905	2220.66	2656.88	2361.06	2623.4	9.8663	9.81584	9.25435	9.56302	131.707		5.43779	5.04119	-0.259986	-0.849451	-0.624849
PRPS2	30.8542	33.3649	36.4226	30.987	546	583	718	587	1825.91	1865.53	1834.87	1847.97	9.09408	9.18859	9.48884	9.19845	131.629		4.94739	5.04033	0.112863	0.239369	0.00619569
LOC150776	49.9874	35.5458	21.9407	24.1063	1909.08	1277.35	924.301	963.386	3940.64	3836.59	3921.17	3898.58	10.899	10.3195	9.853	9.91272	131.58		5.64349	5.0398	-0.491885	-1.18795	-1.05215
TFPT	36.9555	38.9022	28.8201	26.7364	390	378.001	334	295	1088.9	1037.39	1078.71	1076.35	8.60918	8.56415	8.38586	8.20701	131.414		5.20772	5.03798	0.0740628	-0.358715	-0.466986
BRD4	36.9806	36.3572	29.5981	28.4753	1843.53	1735.25	1654.44	1497.63	5143.73	5095.61	5202.84	5130.65	10.8486	10.7613	10.6926	10.5489	131.411		5.2087	5.03794	-0.0245254	-0.321262	-0.377055
NUP43	46.4662	28.5618	26.2606	30.0727	1149.7	785.11	774.942	881.268	2553	2934.73	2746.73	2858.72	10.1677	9.61767	9.59888	9.78426	131.361		5.53811	5.0374	-0.702092	-0.823278	-0.627727
ZCCHC7	43.9245	33.2851	25.1417	28.9662	901	696	612	672.001	2116.51	2232.46	2265.73	2263.15	9.81618	9.44398	9.25857	9.39339	131.318		5.45696	5.03692	-0.400149	-0.804942	-0.600657
NETO2	33.0479	33.6209	34.6199	29.8936	736.363	816.754	905.007	760.207	2299.06	2593.62	2433.2	2480.79	9.52525	9.67464	9.82258	9.5712	131.182		5.04649	5.03543	0.0248004	0.0670441	-0.14472
AGFG1	40.1814	30.8536	30.4823	29.6548	1228	992.001	1112	1054	3153.38	3432.65	3395.55	3467.22	10.2627	9.95492	10.1196	10.0423	131.172		5.32845	5.03532	-0.381086	-0.398553	-0.43826
ZNF711	28.5358	34.1498	34.8559	33.5187	795.82	1039.31	1130.62	1096.33	2877.58	3249.23	3019.21	3190.74	9.6372	10.0221	10.1435	10.0991	131.06		4.8347	5.03409	0.259105	0.288631	0.232194
LINC00641	38.5389	39.0964	24.153	29.2691	1446	1609	1084	1278	3871.42	4393.83	4177.44	4259.49	10.4984	10.6524	10.0828	10.3202	131.058		5.26824	5.03406	0.020721	-0.674111	-0.396937
CDK16	39.1005	37.4859	26.2641	28.15	1274.55	1136.86	948.885	969.422	3363.39	3237.91	3362.82	3359.47	10.3163	10.1515	9.89085	9.92172	131.001		5.28912	5.03343	-0.0608415	-0.574095	-0.474052
VARS	42.012	44.3038	21.1565	23.3392	1350.77	1312.32	727.699	725.566	3317.48	3162.44	3201.55	3032.68	10.4001	10.3585	9.50819	9.50396	130.812		5.39273	5.03135	0.076629	-0.9897	-0.848045
FAM104B	30.5226	31.0965	35.1849	33.8119	251.027	263.755	327.12	325.549	848.595	905.551	865.375	939.256	7.97457	8.04579	8.35588	8.34894	130.616		4.93181	5.02919	0.0268726	0.205079	0.147651
LYRM4	29.6795	32.7566	32.4542	35.6993	423.999	449	512	538.002	1474.05	1463.43	1468.43	1470.14	8.72962	8.81218	9.00141	9.07281	130.59		4.89139	5.0289	0.14232	0.128939	0.266432
SGO1	34.5906	31.1031	30.3578	34.4347	583.881	554.246	589.465	656.072	1741.68	1902.49	1807.34	1858.62	9.19077	9.11568	9.20449	9.35881	130.486		5.11231	5.02775	-0.153323	-0.188314	-0.00651793
METTL17	47.9584	27.3916	23.6621	31.4346	782.098	400.714	425.923	532.762	1682.67	1561.85	1675.45	1653.34	9.61213	8.64823	8.73614	9.0587	130.447		5.58371	5.02732	-0.808049	-1.01921	-0.609432
KHDRBS1	61.8744	29.991	20.4731	18.0738	1325.31	630.272	493.527	414.527	2210.08	2243.68	2243.78	2237.38	10.3727	9.30097	8.94845	8.69706	130.412		5.95127	5.02694	-1.04481	-1.59562	-1.77544
VMA21	29.945	30.7127	36.965	32.7077	801.058	856.475	1127	972.178	2760.21	2977.28	2837.83	2899.56	9.64666	9.74311	10.1389	9.92582	130.33		4.90424	5.02603	0.0365221	0.303842	0.127315
ILKAP	64.1621	35.1445	12.3545	18.6354	875.614	476.181	209.779	289.424	1408.11	1446.57	1580.48	1515.07	9.77497	8.89688	7.71616	8.17953	130.296		6.00365	5.02565	-0.868423	-2.37668	-1.78368
CCDC117	33.9462	34.0773	31.2273	31.0269	948.237	1032.73	1020.31	998.026	2882.23	3235.55	3041.25	3137.9	9.88986	10.013	9.9955	9.96366	130.278		5.08518	5.02545	0.00556295	-0.120441	-0.129728
SLMAP	34.2287	34.5263	28.6763	32.793	1413.34	1400	1237	1315	4260.49	4329.14	4015.13	3911.84	10.4654	10.4517	10.2732	10.3614	130.224		5.09713	5.02486	0.0124898	-0.255349	-0.0618183
CAST	32.559	30.1135	34.0939	33.4328	1112.6	1068.42	1327.17	1277.58	3525.9	3787.97	3623.27	3727.78	10.1204	10.0619	10.3747	10.3198	130.199		5.02499	5.02458	-0.112649	0.0664572	0.0382052
ZC3H7A	63.0283	28.7772	14.6645	23.6988	1947.49	958.543	531.28	837.9	3188.17	3556.21	3372.17	3449.08	10.9278	9.90545	9.05469	9.71149	130.169		5.97793	5.02424	-1.13107	-2.10368	-1.41119
OTUD5	42.0368	28.521	33.1758	26.2919	769.239	493.905	667.471	529.26	1888.14	1848.85	1872.68	1963.74	9.58823	8.94955	9.38364	9.0492	130.026		5.39358	5.02265	-0.559628	-0.341522	-0.677034
WHAMM	46.7459	36.3598	20.6651	26.0139	1078.46	865.214	560.773	620.101	2380.47	2540.54	2525.82	2325.37	10.0754	9.75775	9.13256	9.27752	129.785		5.54677	5.01998	-0.362494	-1.17764	-0.845555
SNORA68	51.5563	11.2383	27.9238	39.0208	10	2	6	8	20.013	19	20	20	3.39232	1.32193	2.70044	3.08746	129.739		5.68808	5.01947	-2.19773	-0.884655	-0.401906
WDR26	48.4671	28.706	26.6444	25.9176	1666.55	973.663	1327.97	1266.45	3547.91	3621.27	4639.12	4766.83	10.7031	9.92802	10.3755	10.3071	129.735		5.59893	5.01942	-0.755654	-0.863174	-0.903075
PIP4P1	33.9192	31.2726	33.1686	31.2704	542	464	591	518.001	1648.75	1584.08	1658.49	1615.97	9.08348	8.85953	9.20823	9.0182	129.631		5.08403	5.01826	-0.1172	-0.0322814	-0.117306
RHOT1	34.3871	31.9406	31.8116	31.4826	814	832	881.005	864	2442.48	2781.02	2577.78	2677.19	9.66977	9.70131	9.78382	9.75572	129.622		5.10379	5.01817	-0.106475	-0.112312	-0.127311
ATG13	36.4062	35.4945	27.7316	29.6724	1668	1488	1402	1385	4727.4	4475.76	4705.72	4553.38	10.7043	10.5396	10.4538	10.4362	129.305		5.18611	5.01463	-0.0365908	-0.392653	-0.295065
FAM122B	30.8011	33.4641	33.6701	31.361	745	842	956	856	2495.7	2686.32	2642.82	2662.68	9.54206	9.71853	9.90162	9.74231	129.296		4.94491	5.01454	0.11963	0.128484	0.0259898
PAK4	31.0101	33.745	34.0533	30.4879	712.356	720.044	876.601	718.578	2370.26	2278.1	2396.05	2299.23	9.47747	9.49294	9.7766	9.49	129.296		4.95467	5.01454	0.121938	0.135057	-0.0245001
UBE2F	35.3585	33.4378	30.1425	30.2896	669.654	652.521	656.608	637.754	1954.16	2083.44	2027.58	2053.98	9.38835	9.35099	9.35999	9.31799	129.228		5.14398	5.01378	-0.0805772	-0.230256	-0.223233
NIF3L1	26.153	27.3319	37.4383	38.2888	376.715	400.913	610.36	602.447	1486.25	1566.05	1517.48	1534.91	8.55924	8.64894	9.2547	9.23589	129.212		4.7089	5.0136	0.0636118	0.517539	0.549948
RECQL	38.1203	35.0717	27.4455	28.5421	867.306	897.892	749.214	765.394	2347.57	2733.32	2540.9	2615.98	9.76123	9.8112	9.5502	9.581	129.18		5.25249	5.01324	-0.120253	-0.47399	-0.417467
NUMA1	35.1834	35.4404	28.3242	30.2231	2556.25	2421.27	2269.54	2320.04	7496.67	7294.04	7458.2	7488.46	11.3201	11.2418	11.1485	11.1802	129.171		5.13682	5.01314	0.0105036	-0.31286	-0.219241
LARP7	34.6216	39.2877	27.1632	28.0845	557.585	683.636	521.354	527.298	1661.76	1857.77	1786.51	1831.58	9.12434	9.41814	9.0275	9.04384	129.157		5.1136	5.01298	0.182406	-0.350019	-0.301899
PPP3CB	29.868	34.7376	32.6482	31.8232	604.401	732.427	755.516	708.886	2087.95	2251.07	2153.95	2173.05	9.24056	9.51753	9.56227	9.47043	129.077		4.90053	5.01209	0.2179	0.128406	0.091479
DEK	61.0062	28.9774	18.7313	20.3121	747.157	395.65	266.834	283.878	1263.69	1457.73	1325.95	1363.37	9.54623	8.6299	8.0625	8.15167	129.027		5.93089	5.01153	-1.07403	-1.7035	-1.58662
STK16	47.7964	36.7509	19.9694	24.4214	901.3	676.171	422.252	508.749	1945.7	1964.32	1968.15	2032.21	9.81666	9.40231	8.72367	8.99223	128.938		5.57883	5.01053	-0.379123	-1.25911	-0.968753
BECN1	34.281	37.3015	26.814	30.3652	569.139	600.42	511.829	539.104	1713.04	1718.51	1776.71	1731.94	9.1539	9.23103	9.00093	9.07576	128.762		5.09934	5.00856	0.121824	-0.354423	-0.174992
PARG	40.3178	32.3254	27.237	28.8232	1258.54	1124.89	1065.5	1124.35	3220.85	3715.26	3641.22	3805.35	10.2981	10.1362	10.058	10.1355	128.703		5.33335	5.00791	-0.318751	-0.565849	-0.484187
SCMH1	33.7109	34.2482	28.7227	31.9934	1116.75	1033.38	1022	1060	3418.11	3221.4	3311.92	3232.07	10.1257	10.0138	9.99789	10.0505	128.675		5.07514	5.00759	0.0228113	-0.231027	-0.0754403
PPM1D	44.924	40.1043	19.8431	23.7749	1684	1492	835	961	3867.81	3971.94	3916.79	3943.13	10.7181	10.5435	9.7065	9.90914	128.646		5.48942	5.00727	-0.163732	-1.17885	-0.918048
TRIB3	42.5898	38.3312	23.9504	23.563	832	691	523	473.001	2015.67	1924.64	2032.55	1958.25	9.70131	9.43359	9.03205	8.88722	128.434		5.41244	5.00489	-0.151991	-0.830458	-0.853988
SP3	40.0844	34.5039	25.9475	27.8573	1450.81	1286.68	1072.64	1121.56	3734.55	3981.32	3847.78	3927.54	10.5031	10.33	10.0676	10.1319	128.393		5.32497	5.00442	-0.21628	-0.627446	-0.524983
SNORD83B	37.5206	38.8232	25.3853	26.6051	4	4	3	3	11	11	11	11	2.16993	2.16993	1.80735	1.80735	128.334		5.22961	5.00376	0.0492377	-0.56369	-0.495979
C22orf39	30.7605	33.2019	33.1119	31.1571	424	445	513	455	1422.25	1430.94	1442.07	1424.59	8.72962	8.79928	9.00422	8.83131	128.231		4.94301	5.00261	0.110187	0.106268	0.0184815
XPC	39.3223	35.0062	25.1978	28.6284	1524.9	1272.16	1079.3	1165.03	4001.32	3879.9	3986.87	3969.86	10.575	10.3136	10.0765	10.1868	128.155		5.29728	5.00174	-0.167738	-0.642053	-0.457903
ST7L	48.9794	31.1345	22.9388	25.0583	1012.03	699.901	572.797	597.048	2131.96	2400.04	2324.24	2324.31	9.98374	9.45204	9.16314	9.22291	128.111		5.6141	5.00125	-0.653661	-1.09438	-0.966884
MHENCR	31.6994	37.5574	31.0385	27.6129	197	185	191	158	641.235	525.896	572.778	558.19	7.62571	7.53528	7.5812	7.30834	127.908		4.98638	4.99896	0.244642	-0.0303979	-0.199115
CDC7	32.8766	36.6854	30.3664	27.8573	767.818	929.617	838.314	750.422	2409.75	2705.42	2569.61	2627.86	9.58556	9.86127	9.71221	9.55252	127.786		5.03899	4.99758	0.158145	-0.114585	-0.239006
MRPL43	35.3151	36.2288	31.2404	24.996	264.097	275.326	272.247	236.803	771.62	811.369	811.151	924.171	8.04765	8.10761	8.09142	7.89059	127.78		5.14222	4.99752	0.036851	-0.176876	-0.498592
UBXN8	35.015	34.3876	27.823	30.5194	358.298	350.427	319.141	337.14	1055.83	1087.98	1067.66	1077.63	8.48703	8.45503	8.32031	8.39934	127.745		5.1299	4.99712	-0.0260818	-0.331695	-0.198243
FUBP3	44.7561	31.9973	27.7221	23.2557	1015	683.536	688.303	563.016	2340	2280.72	2311.04	2361.71	9.98797	9.41793	9.42795	9.13831	127.731		5.48401	4.99697	-0.484133	-0.691047	-0.944497
TTC17	33.6298	33.3379	28.5659	32.1614	1351.34	1359.53	1328.91	1437.28	4146.14	4353.87	4330.14	4359.56	10.4007	10.4094	10.3766	10.4896	127.695		5.07167	4.99656	-0.0125765	-0.235447	-0.0644119
CLASRP	48.9217	36.4678	24.1982	18.0034	890.132	612.273	488.143	336.175	1877.39	1792.5	1877.66	1821.57	9.79869	9.25921	8.93264	8.39521	127.591		5.6124	4.99538	-0.42385	-1.01558	-1.4422
UBR5	36.1959	33.0831	25.2066	33.0953	2769.86	2711.16	2105.66	2896.59	7895.9	8749.32	7775.46	8538.03	11.4359	11.405	11.0404	11.5004	127.581		5.17775	4.99527	-0.129732	-0.522022	-0.129198
RRNAD1	49.1784	32.0644	24.2893	21.9826	870.147	537.757	472.73	409.307	1825.66	1790.55	1811.56	1816.38	9.76594	9.07215	8.8864	8.6788	127.515		5.61995	4.99452	-0.617052	-1.0177	-1.16166
TXNL4A	32.6692	29.4667	32.214	33.1558	446.754	394.754	491.766	476.781	1411.02	1430.27	1420.91	1402.8	8.80495	8.62664	8.94329	8.8987	127.506		5.02986	4.99442	-0.148844	-0.020242	0.0213328
TRIM11	39.103	40.5732	23.5299	24.165	779.012	744.611	519.664	497.569	2055.58	1959.36	2055.68	2008.64	9.60643	9.54131	9.02282	8.9602	127.371		5.28921	4.99289	0.0532452	-0.732785	-0.694362
WIZ	31.8856	35.768	30.2463	29.4176	1281.18	1342.48	1323.17	1231.93	4145.89	4007.16	4071.9	4085.21	10.3238	10.3912	10.3703	10.2673	127.318		4.99483	4.99229	0.165762	-0.0761467	-0.116225
NCOR1	33.153	30.6759	30.2177	33.2642	2861.26	2621.94	2986.74	3120.95	8905.03	9125.35	9200	9152.63	11.4827	11.3567	11.5446	11.608	127.311		5.05107	4.99221	-0.112037	-0.133745	0.00483073
LINC00504	38.7064	38.1281	23.6074	26.8358	1508.62	1647.29	1094.53	1222.42	4021.62	4612.63	4315.52	4443.69	10.5595	10.6863	10.0968	10.2561	127.278		5.2745	4.99183	-0.0217184	-0.713332	-0.528413
FTSJ1	24.3671	19.5321	42.0083	41.1938	470.653	375.309	878.195	825.847	1992.96	2051.46	1945.85	1955.71	8.88005	8.55386	9.77922	9.6906	127.101		4.60687	4.98984	-0.319093	0.785738	0.757492
2019-03-06	32.3307	30.8842	31.3213	32.5458	1373.99	1403.94	1629.86	1605.84	4384.99	4853.29	4843.54	4813.31	10.4247	10.4558	10.671	10.6496	127.082		5.01483	4.98962	-0.0660385	-0.0457605	0.00956401
NUMB	34.8888	33.672	28.9899	29.4378	1158	1108	1081	1064	3424.71	3513.14	3470.82	3525.92	10.178	10.1144	10.0788	10.056	126.988		5.12469	4.98855	-0.0512162	-0.267215	-0.245097
SNORA25	49.1341	21.7883	18.3633	37.5683	10	4	4	8	21	19.6	20.275	20.773	3.39232	2.16993	2.16993	3.08746	126.854		5.61865	4.98702	-1.17317	-1.4199	-0.387209
ELK1	33.6543	28.4658	33.9057	30.7631	927	738	1030	882	2842.11	2767.94	2827.59	2796.88	9.8572	9.52845	10.0091	9.78545	126.789		5.07272	4.98629	-0.241561	0.0107379	-0.129589
NME6	38.3128	32.9812	28.1178	27.3224	1332.9	1173.66	1105.09	1065.82	3589.68	3799.29	3658.2	3805.4	10.3809	10.1974	10.1106	10.0584	126.734		5.25975	4.98566	-0.216182	-0.44634	-0.487743
CIDECP	45.0852	34.2353	19.6913	27.7045	306	218	148	197	700.309	679.839	699.584	693.668	8.25974	7.77149	7.21432	7.62571	126.716		5.49458	4.98546	-0.397167	-1.19509	-0.702531
MYEF2	38.8788	33.2926	23.1401	31.3291	1048.22	951.057	746.995	927.113	2781.91	3049.88	3004.73	2886.83	10.0344	9.89415	9.54592	9.85738	126.641		5.28091	4.9846	-0.223782	-0.748588	-0.311478
CHD3	31.3503	29.8967	32.9008	32.3065	2321	2045	2669	2459	7638.99	7302.89	7550.85	7425.15	11.1808	10.9982	11.3824	11.2641	126.454		4.97041	4.98247	-0.0684933	0.0696428	0.0433449
DOCK7	38.4764	29.6405	28.6952	29.597	2491.53	2114.21	2204.7	2247.17	6681.48	7615.3	7151.44	7406.68	11.2831	11.0462	11.1067	11.1342	126.409		5.2659	4.98196	-0.376406	-0.423163	-0.378523
NDUFA7	47.8679	31.5088	19.5322	27.4931	309.908	199.295	143.316	191.092	668.021	675.287	682.963	678.039	8.27802	7.64238	7.16808	7.58189	126.402		5.58099	4.98188	-0.603304	-1.29321	-0.799988
NUDCD3	35.8881	32.0171	26.7831	31.7047	1630.03	1344.08	1375.68	1467.25	4686.49	4481.96	4780.89	4514.57	10.6711	10.3929	10.4264	10.5194	126.393		5.16543	4.98177	-0.164662	-0.422185	-0.17881
ATG4B	30.8028	29.7431	30.7272	35.0611	527.409	487.284	609.765	632.582	1766.68	1749.12	1847.11	1760.06	9.04415	8.9301	9.25329	9.30625	126.334		4.94499	4.9811	-0.0505101	-0.00354706	0.186808
DAG1	32.0639	35.7231	31.1796	27.3534	1764	1857	1896	1575	5676.54	5549.91	5660.05	5617.01	10.785	10.8591	10.8891	10.6216	126.32		5.00288	4.98094	0.155908	-0.0403469	-0.229229
DCAF7	37.3128	35.3608	25.6436	27.9891	502.301	442.216	381.462	387.127	1389.02	1335.17	1384.6	1349.28	8.97384	8.79024	8.57729	8.59853	126.306		5.2216	4.98078	-0.0775176	-0.541069	-0.414804
MPDU1	35.297	32.8765	28.1689	29.9523	495.036	436.335	434.614	440.895	1447.11	1416.97	1436.11	1435.96	8.95285	8.77094	8.76525	8.78593	126.295		5.14147	4.98065	-0.102487	-0.325444	-0.23688
LINC01670	30.9383	29.7121	30.4662	35.1693	129.934	121.256	143.544	157.196	433.34	435.707	438.552	436.028	7.02718	6.92785	7.17037	7.301	126.286		4.95132	4.98055	-0.0583422	-0.0221845	0.184924
TRIM24	38.0119	34.0674	26.5165	27.5355	1184.23	1072.34	933.341	937.939	3214.54	3360.61	3276.25	3322.91	10.2103	10.0672	9.86703	9.87412	126.131		5.24838	4.97878	-0.158057	-0.519558	-0.465158
DCAF10	37.9201	36.842	23.339	27.9773	1148.88	1108	748.431	938.999	3126.14	3210.85	2984.86	3274.13	10.1666	10.1144	9.54869	9.87575	126.078		5.24489	4.97818	-0.0416097	-0.700223	-0.438706
GPANK1	34.375	35.0596	26.1971	30.3948	605.412	572.248	498.997	519.819	1817.23	1742.61	1772.95	1668.36	9.24296	9.16176	8.96433	9.02325	126.027		5.10329	4.97758	0.0284507	-0.39195	-0.177533
HNRNPLL	37.788	30.4287	26.9306	30.7728	644.928	559.436	540.672	601.297	1761	1962.87	1868.71	1906.15	9.33411	9.12912	9.07994	9.23313	125.92		5.23985	4.97636	-0.312496	-0.48868	-0.296269
CCDC28B	30.9576	27.2419	32.0696	35.5001	255.587	226.955	296.462	312.999	851.87	889.462	860.457	860.1	8.00049	7.82944	8.21413	8.29232	125.769		4.95222	4.97463	-0.184467	0.0509129	0.197529
LINC02043	34.5362	42.0462	27.0202	22.0938	470.033	537.666	410.107	313.304	1404.29	1365.24	1412.74	1383.35	8.87815	9.07191	8.68161	8.29372	125.696		5.11004	4.9738	0.283866	-0.354071	-0.64447
LINC01551	42.1775	41.2886	18.7836	23.2892	982.285	987.06	489.454	592.473	2403.03	2552.33	2425.42	2481.71	9.94073	9.94772	8.9365	9.21182	125.539		5.3984	4.97199	-0.0307288	-1.167	-0.856815
INTS8	35.7363	32.79	29.2176	27.68	945.387	979.36	936.416	873.338	2729.61	3188.78	2983.16	3077.88	9.88552	9.93643	9.87178	9.77122	125.424		5.15932	4.97067	-0.124133	-0.290551	-0.368545
DNAJC14	29.8697	32.5674	31.9867	30.978	1035	1076	1230.63	1125	3575.29	3527.38	3581.07	3542.71	10.0161	10.0721	10.2658	10.1364	125.402		4.90061	4.97041	0.124746	0.0987856	0.0525603
UBA1	36.4664	31.0853	24.8888	32.9133	1904.15	1506.6	1442.55	1755.73	5387.8	5174.46	5394.87	5203.84	10.8953	10.5576	10.4949	10.7783	125.354		5.18849	4.96986	-0.230332	-0.551072	-0.147896
UTP14A	47.9811	33.7726	21.9079	21.6625	1345.21	891.116	672.462	634.814	2892.82	2817.04	2857.06	2858.73	10.3941	9.80028	9.39438	9.31133	125.324		5.58439	4.96952	-0.506611	-1.13101	-1.14726
CWF19L2	33.085	30.4718	29.4988	32.25	896	928.999	983	1039	2794.34	3254.92	3101.72	3142.84	9.80816	9.86031	9.94178	10.0217	125.306		5.0481	4.96931	-0.1187	-0.165523	-0.0368763
ENTPD6	32.4209	29.9514	32.2196	30.4538	861	750.998	932	841	2740.19	2676.99	2692.45	2693.95	9.75071	9.55363	9.86496	9.71682	125.046		5.01885	4.96631	-0.114301	-0.00898323	-0.0902996
CEP95	45.8592	35.9556	21.6349	21.55	1477.47	1252.39	831.755	814.311	3324.25	3718.77	3578.44	3686.2	10.5294	10.291	9.70088	9.67032	125		5.51914	4.96578	-0.350995	-1.08385	-1.08952
GRHPR	53.4272	29.8377	18.8042	22.7685	893.092	468.325	369.7	420.332	1724.79	1675.74	1829.99	1800.92	9.80347	8.87291	8.53216	8.7171	124.838		5.7395	4.96391	-0.84044	-1.50652	-1.23053
ELP2	37.5295	26.8279	29.1542	31.3077	1964.18	1506.01	1782.65	1879.75	5400.2	5993.28	5691.37	5857.12	10.9401	10.557	10.8002	10.8767	124.819		5.22995	4.9637	-0.48429	-0.364324	-0.261507
SLC41A3	35.8474	33.2994	27.9395	27.6124	764	670	663	623.999	2199.06	2148.14	2208.76	2204.53	9.57837	9.38909	9.37395	9.28656	124.699		5.1638	4.9623	-0.106373	-0.359563	-0.376551
STX16	38.4278	32.3957	24.4734	29.3705	1523	1284.64	1054.83	1267.43	4089.37	4233.7	4011.83	4209.67	10.5732	10.3277	10.0435	10.3083	124.667		5.26408	4.96194	-0.246349	-0.650937	-0.387782
HMOX2	33.0445	27.0522	33.9246	30.3931	451.995	342.305	522.819	428.956	1411.36	1350.93	1434.47	1376.81	8.82176	8.42124	9.03155	8.74637	124.414		5.04634	4.95901	-0.288662	0.0379242	-0.120664
IDE	41.614	34.0205	22.7193	25.9126	1561	1453	1073.1	1199.63	3870.48	4559.84	4396.4	4516.19	10.6087	10.5053	10.0682	10.229	124.266		5.379	4.95729	-0.290667	-0.87315	-0.683416
FAM27E4	47.1447	35.7142	20.066	21.3096	296.273	218.353	156.695	166.45	648.426	652.742	726.859	761.982	8.21322	7.77382	7.29641	7.38327	124.235		5.55903	4.95692	-0.400598	-1.23235	-1.14559
IKZF5	34.5351	35.9574	25.4737	28.2438	806.001	830.001	656.999	709.999	2408.11	2464.41	2400.64	2452.29	9.65553	9.69784	9.36084	9.47269	124.21		5.10999	4.95664	0.0582272	-0.439054	-0.290128
FBXW4	34.4977	34.3655	24.2851	30.9922	566.252	524.365	439.379	524.968	1693.64	1629.05	1684.04	1652.4	9.14657	9.0358	8.78096	9.03746	124.141		5.10843	4.95583	-0.00553621	-0.506428	-0.154593
NT5C2	40.2791	30.4167	26.9778	26.4364	1326.75	1030.91	1008.01	990.001	3398.69	3618.54	3477.84	3653.16	10.3742	10.0104	9.97801	9.95201	124.11		5.33196	4.95548	-0.405168	-0.578257	-0.607507
PKM	32.8239	33.04	31.802	26.439	937.66	864.704	982.839	774.014	2947.53	2794.16	2876.6	2855.88	9.87369	9.7569	9.94155	9.59715	124.105		5.03667	4.95542	0.00946737	-0.0456268	-0.312078
SUV39H2	41.2327	22.6208	27.1053	33.1286	813.179	493.552	628.7	733.856	2034.92	2329.43	2158.95	2160.94	9.66832	8.94852	9.29737	9.52034	124.087		5.36572	4.95521	-0.86614	-0.605213	-0.31571
ABI2	36.1324	29.934	28.1016	29.8621	1372.05	1227.12	1296.01	1285.1	3918.1	4376.71	4292.7	4198.12	10.4226	10.2617	10.3404	10.3282	124.03		5.17522	4.95455	-0.271511	-0.362643	-0.274982
RYBP	36.6841	37.6378	23.6716	26.0337	1123	1211	832	892	3158.66	3435.14	3271.51	3342.46	10.1338	10.2426	9.70131	9.80171	124.027		5.19708	4.95451	0.0370251	-0.631998	-0.494778
MCTS1	33.0638	29.6138	30.5313	30.7934	719.432	712.505	782.693	778.41	2245.11	2568.72	2386.16	2465.97	9.49172	9.47777	9.61322	9.60531	124.002		5.04718	4.95422	-0.158984	-0.114964	-0.102633
SNORA27	5.73231	24.8703	54.7525	38.6214	1	4	10	7	18	17.171	17	17.681	0.584963	2.16993	3.39232	2.90689	123.977		2.51912	4.95392	2.11724	3.25574	2.75221
SH3GL1	22.1099	25.7653	46.2402	29.8503	464.663	503.866	1074.57	652.52	2168.47	2087.87	2163.05	2132.47	8.86159	8.97833	10.0702	9.35098	123.966		4.46662	4.9538	0.220736	1.06445	0.43305
NSMCE2	46.256	30.3281	24.5736	22.7651	459.902	311.039	262.907	250.479	1025.88	1094.95	995.833	1073.34	8.84675	8.28327	8.04115	7.97142	123.923		5.53157	4.9533	-0.608987	-0.91253	-1.02282
PTK2	33.1803	29.1038	33.4203	28.1966	1364.22	1226.14	1571.36	1282.4	4242.36	4497.93	4376.42	4436.75	10.4144	10.2605	10.6183	10.3252	123.901		5.05225	4.95304	-0.189117	0.0103979	-0.234804
KYAT3	34.7234	31.6212	29.9222	27.6313	534.832	541.575	553.327	494.731	1589.27	1828.54	1721.24	1746.64	9.06429	9.08235	9.11329	8.95196	123.898		5.11784	4.95301	-0.135018	-0.214693	-0.329604
WDR62	39.9922	32.8125	26.1647	24.8507	1360.74	1071	993.225	866.199	3510.77	3484.75	3533.33	3400.28	10.4107	10.0654	9.9567	9.75939	123.82		5.32165	4.9521	-0.285472	-0.612097	-0.686431
LINC00649	38.1625	31.3402	26.5152	27.758	284.014	223.783	214.259	219.129	767.899	762.34	752.136	770.1	8.15236	7.80918	7.74657	7.77892	123.776		5.25409	4.95159	-0.284143	-0.525335	-0.459253
OXR1	36.269	30.1413	30.6952	26.5603	788	733.002	746	699.999	2241.78	2596.36	2262.15	2570.99	9.62297	9.51866	9.544	9.45224	123.666		5.18067	4.9503	-0.266993	-0.240725	-0.449465
LMAN2L	37.3801	29.4037	26.9173	29.9626	929	696.999	743	783	2564.35	2530.78	2569.28	2549.28	9.86031	9.44605	9.53819	9.61379	123.664		5.2242	4.95028	-0.346273	-0.47374	-0.319109
ALG14	29.0518	33.7484	28.8465	32.0021	263.71	304.911	325.058	322.133	936.604	964.594	1048.87	981.956	8.04554	8.25461	8.34677	8.33375	123.649		4.86056	4.9501	0.21619	-0.0102316	0.13954
ORC4	35.8448	30.9536	27.1977	29.577	802.747	733.11	710.824	764.595	2310.76	2528.61	2432.67	2521.81	9.6497	9.51887	9.47436	9.5795	123.573		5.16369	4.94922	-0.211655	-0.398279	-0.277287
MKNK2	28.7185	34.4242	33.3652	27.0339	797	886	1013	738	2863.51	2747.85	2825.98	2663.08	9.63934	9.79198	9.98513	9.52845	123.542		4.84391	4.94886	0.261445	0.216363	-0.087208
MIR3064	57.3231	23.7253	20.6843	21.6782	5	2	2	2	9	9	9	9	2.45943	1.32193	1.32193	1.32193	123.411		5.84104	4.94733	-1.27269	-1.47058	-1.40287
SMC6	36.1072	31.5074	26.4158	29.2376	1146.93	1112.44	1036.43	1104.59	3277.52	3769.53	3651.99	3685.47	10.1642	10.1202	10.0181	10.1099	123.268		5.17421	4.94566	-0.196595	-0.450888	-0.30446
SSRP1	40.6197	40.0195	19.3794	23.2437	1282.96	1183.24	675.308	758.568	3258.96	3156.63	3243.51	3183.66	10.3258	10.2091	9.40047	9.56809	123.262		5.34411	4.94559	-0.0214751	-1.06766	-0.805341
TRAPPC13	45.5766	30.1947	24.3026	22.9103	916.698	651.49	570.585	524.214	2075.33	2303.57	2185.34	2232.1	9.84109	9.34871	9.15756	9.03539	122.984		5.51022	4.94233	-0.593998	-0.907181	-0.992297
TOR1AIP1	33.5502	31.6718	29.7331	28.0145	1129.29	1090.01	1141.9	1043	3473.07	3674.34	3574.72	3631.93	10.1418	10.0908	10.1579	10.0272	122.97		5.06825	4.94216	-0.0831203	-0.17425	-0.260146
TRIM44	37.2294	33.6412	24.5628	27.5221	1925.46	1805.47	1460.27	1588.95	5336.43	5729.85	5533.59	5632.04	10.9114	10.8186	10.5125	10.6343	122.956		5.21837	4.94199	-0.146211	-0.599963	-0.435851
URB1-AS1	32.3039	28.879	32.0125	29.7601	218	186	242	212	696.311	687.631	703.638	694.925	7.77149	7.54303	7.92184	7.73132	122.955		5.01364	4.94199	-0.161689	-0.0130753	-0.118329
GPATCH11	39.8549	32.6423	23.6622	26.6455	1142.8	1006	794.001	873	2958.62	3290.34	3123.33	3196.15	10.159	9.97513	9.63391	9.77066	122.805		5.31668	4.94022	-0.288014	-0.752173	-0.580866
INTS13	39.3601	30.6235	25.7264	27.0772	780.56	728.576	619.092	622.465	2046.22	2540.06	2239.91	2242.57	9.60929	9.50993	9.27517	9.28301	122.787		5.29866	4.94002	-0.362095	-0.613484	-0.539653
PPIH	33.1148	30.1938	30.9263	28.5153	300.202	277.956	318.46	270.748	935.392	982.838	958.469	926.239	8.23219	8.12131	8.31723	8.08347	122.75		5.0494	4.93958	-0.133223	-0.0986417	-0.215737
MRPL15	28.6985	32.1337	29.4986	32.4108	203.672	231.653	238.941	253.503	732.273	769.665	753.947	763.009	7.67364	7.85893	7.90353	7.9887	122.742		4.84291	4.93948	0.163108	0.0396716	0.175499
CRBN	34.3378	25.0737	30.6215	32.6805	569.999	443	581	622.001	1712.79	1886.29	1766.05	1856.69	9.15608	8.79279	9.18364	9.28193	122.713		5.10172	4.93915	-0.453622	-0.165252	-0.0713679
NOLC1	30.2321	27.962	31.9929	32.5036	1077.86	972.277	1273.41	1228.89	3678.71	3712.32	3704.81	3688.22	10.0746	9.92597	10.315	10.2637	122.691		4.91801	4.93888	-0.112615	0.0816714	0.104516
ACTR3B	54.1053	24.3695	23.554	20.5929	796.07	400.772	427.113	350.927	1518.15	1755.8	1687.84	1662.41	9.63766	8.64844	8.74016	8.45708	122.622		5.7577	4.93807	-1.15069	-1.1998	-1.39363
FUCA1	39.6386	27.3414	30.7746	24.8532	709	523	663.001	527.001	1845.57	2042.23	2005.28	2068.54	9.47066	9.03205	9.37395	9.04303	122.608		5.30883	4.93791	-0.535816	-0.365167	-0.673472
C4orf48	24.903	22.731	45.0389	29.8609	42.719	38.341	82.259	53.874	177	180.081	170	176	5.43359	5.27951	6.37084	5.76485	122.534		4.63825	4.93703	-0.131658	0.854854	0.261939
FN3KRP	32.628	32.4317	26.1855	31.2597	625.384	588.648	555.604	626.728	1977.69	1937.8	1974.96	1955.83	9.28975	9.20249	9.11921	9.29285	122.505		5.02804	4.9367	-0.00870542	-0.317344	-0.0618066
AP1AR	35.925	31.1802	28.8059	26.5077	436.122	389.341	400.888	356.96	1252.6	1333.14	1295.38	1313.66	8.77024	8.60674	8.64885	8.48164	122.419		5.16692	4.93568	-0.204361	-0.318628	-0.438576
CHD1L	42.1591	25.4973	27.2721	27.4687	1250.65	760.108	881.977	849.601	3060.89	3182.76	3010.17	3017.27	10.289	9.57101	9.78541	9.73149	122.397		5.39777	4.93543	-0.725498	-0.628419	-0.618058
EPB41L2	37.4135	34.4364	23.169	27.3232	1517.59	1401	1069.48	1240.16	4185.31	4343.55	4296.52	4427.74	10.568	10.4528	10.0634	10.2769	122.342		5.22549	4.93478	-0.119626	-0.691362	-0.453432
BCAP29	32.1871	29.6006	26.9564	33.561	358.578	392.318	424.369	465.71	1149.49	1415.02	1465.33	1353.68	8.48815	8.61772	8.73087	8.86484	122.305		5.00841	4.93434	-0.120855	-0.255855	0.0603019
PKD1P1	34.9613	33.4594	27.1728	26.5513	1941.23	1734.93	1679.66	1527.09	5729.16	5535.88	5753.61	5610.66	10.9231	10.7611	10.7144	10.577	122.145		5.12769	4.93245	-0.0633478	-0.363595	-0.396976
RNF146	36.506	32.4713	26.2568	26.8391	668.001	614.999	561.957	539.018	1888.05	2022.08	1992.11	1959.17	9.38479	9.26561	9.1356	9.07553	122.073		5.19006	4.9316	-0.168968	-0.475446	-0.443801
E4F1	41.1368	28.6678	25.1349	27.0811	824.368	536.709	566.154	553.067	2067.73	1998.8	2096.57	1992.27	9.68802	9.06934	9.14632	9.11261	122.021		5.36236	4.93098	-0.521001	-0.710737	-0.603145
FAM96A	31.3227	24.4851	31.0284	35.1181	247.577	198.581	269.891	291.773	815.555	865.884	809.62	810.497	7.95464	7.63721	8.0789	8.19117	121.954		4.96914	4.9302	-0.355302	-0.0136175	0.165009
PNPLA2	33.8788	31.366	32.0919	24.5085	519	442.688	548.949	383.941	1580.67	1506.82	1592.17	1528.21	9.02098	8.79178	9.10184	8.58662	121.845		5.08231	4.92891	-0.111181	-0.0781709	-0.4671
GLIDR	35.7247	30.9391	27.8326	27.1625	409.352	337.573	337.274	320.551	1182.31	1164.89	1127.92	1151.23	8.67896	8.40119	8.39991	8.32666	121.659		5.15885	4.9267	-0.207488	-0.360143	-0.395303
CRTC2	41.3003	34.2928	20.9925	25.0162	903.699	736.193	500.583	596.679	2257.73	2291.99	2219.55	2326.78	9.8205	9.52492	8.96891	9.22202	121.602		5.36808	4.92602	-0.268246	-0.97628	-0.723287
NME4	19.3807	29.2544	43.8349	28.9643	151.64	224.728	382.726	224.981	807.323	820.143	812.683	757.741	7.24926	7.81524	8.58205	7.81686	121.434		4.27655	4.92403	0.594034	1.17746	0.579656
MSX1	29.9952	29.6989	34.5699	27.0523	343	327	446	326	1179.9	1175.52	1200.85	1175.57	8.42417	8.35535	8.80252	8.35094	121.316		4.90666	4.92263	-0.0143201	0.204783	-0.14898
ARPP19	35.1837	30.9746	27.6234	27.4953	1127.94	1037.65	1006.1	975.963	3307.87	3576.58	3390.14	3462.67	10.1401	10.0198	9.97528	9.93142	121.277		5.13684	4.92216	-0.183823	-0.349015	-0.355721
MCM5	37.0426	31.0068	19.926	32.9703	1070.38	834.048	633.112	987.164	2981.53	2871.82	2957.43	2920.81	10.0646	9.70485	9.30746	9.94788	120.946		5.21111	4.91822	-0.2566	-0.894537	-0.168022
SRRD	24.3062	31.6275	32.4412	32.5183	302.424	399.783	445.952	428.468	1283.81	1349.53	1279.51	1285.37	8.24281	8.64488	8.80236	8.74473	120.893		4.60325	4.91759	0.379858	0.416504	0.419929
ATP5IF1	37.3731	31.8852	28.3049	23.2077	700.402	614.591	612.092	485.099	1933.71	2057.89	2012.84	2039.08	9.45307	9.26466	9.25878	8.92362	120.771		5.22393	4.91613	-0.229115	-0.400949	-0.687396
TGIF2	38.5479	33.3495	23.8721	24.9854	1300.7	1093.64	900.751	899.973	3481.61	3501.15	3512.11	3513.82	10.3456	10.0956	9.81579	9.81454	120.755		5.26858	4.91594	-0.208989	-0.691328	-0.625566
SNAPC4	37.0383	34.0621	24.9966	24.6276	1528	1261	1032	970	4256.71	3952.46	3842.84	3842.26	10.5779	10.3009	10.0119	9.92258	120.725		5.21095	4.91558	-0.120848	-0.567286	-0.588744
BRCA1	35.008	27.4607	27.9418	30.2454	2170.93	1755.9	1939.04	2047.51	6398.54	6826.7	6459.27	6603.92	11.0844	10.7784	10.9215	11	120.656		5.12961	4.91476	-0.350313	-0.325256	-0.210968
NDRG1	26.4676	30.4148	32.7757	30.8876	821.99	899	1131.35	1006	3204.46	3155.72	3212.9	3177.25	9.68385	9.81298	10.1445	9.97513	120.546		4.72615	4.91344	0.200549	0.3084	0.2228
KDM6A	41.4218	31.6614	22.2542	25.1568	2019	1612	1256	1381	5029.32	5435.74	5253.28	5355.19	10.9798	10.6551	10.2952	10.432	120.494		5.37232	4.91282	-0.387665	-0.896312	-0.719442
SYNGR1	28.477	25.4272	36.2594	30.1836	349.346	293.057	492.168	387.522	1265.79	1230.49	1263.42	1252.45	8.45058	8.1975	8.94447	8.59999	120.347		4.83173	4.91106	-0.163427	0.348557	0.0839677
ZNF638	30.6997	31.5243	33.8862	24.2344	1754	1995.94	2303.74	1621.04	5895.17	6759.68	6327.97	6525.23	10.7768	10.9632	11.1701	10.6631	120.345		4.94015	4.91103	0.0382383	0.14247	-0.34117
HSD17B7	38.817	28.9883	24.7129	27.7548	552.938	420.305	409.831	439.989	1469.8	1547.98	1543.6	1546.46	9.11228	8.71701	8.68064	8.78296	120.273		5.27862	4.91017	-0.421218	-0.651425	-0.48395
LOC107984316	32.866	30.2872	28.2635	28.8153	929	880	918	905	2916.56	3102.04	3023.22	3063.8	9.86031	9.78218	9.84314	9.82257	120.232		5.03852	4.90968	-0.117885	-0.217654	-0.189757
EARS2	31.1485	28.3836	29.8108	30.8299	1271	1130	1361	1339	4210.27	4250.45	4249.5	4236.87	10.3123	10.1427	10.411	10.3875	120.173		4.96109	4.90897	-0.134105	-0.0633289	-0.0148356
HSPBP1	37.4742	36.6684	24.0836	21.8272	521.151	480.31	377.085	317.804	1434.94	1398.47	1457.37	1420.36	9.02694	8.90932	8.56066	8.31426	120.053		5.22782	4.90753	-0.0313575	-0.637844	-0.779769
IREB2	30.2952	31.2698	31.3619	27.125	1437.18	1597.52	1735.57	1472.07	4894.86	5454.38	5151.01	5294.14	10.4895	10.6421	10.7616	10.5241	120.052		4.92102	4.90752	0.0456804	0.0499245	-0.159466
VIRMA	34.8993	32.5892	25.0754	27.4307	1767.5	1815.28	1511.72	1615.22	5225.71	5946.94	5611.45	5744.21	10.7879	10.8264	10.5624	10.658	119.995		5.12512	4.90683	-0.0988027	-0.476922	-0.347405
C1orf43	32.1003	30.8675	28.9636	28.0025	548.374	501.164	552.548	497.342	1762.67	1733.41	1775.7	1732.58	9.10033	8.97058	9.11126	8.95954	119.934		5.00451	4.9061	-0.0564981	-0.148344	-0.197029
C1orf112	41.7944	23.2526	24.2062	30.6675	1077	633.027	733.303	919.716	2658.88	2906.53	2819.75	2925.57	10.0735	9.30726	9.51925	9.84583	119.921		5.38524	4.90594	-0.845918	-0.787934	-0.4466
CCZ1P-OR7E38P	31.0578	30.1953	30.624	27.8729	234.596	222.704	262.282	225.714	779.386	787.434	797.185	789.972	7.87711	7.80222	8.03772	7.82154	119.75		4.95688	4.90388	-0.0406306	-0.0202926	-0.156089
PLEKHM2	38.2777	28.1	24.5049	28.8351	1472.28	1005.3	1026.2	1137.31	3968.69	3819.58	3897.93	3847.63	10.5243	9.97413	10.0038	10.152	119.718		5.25843	4.90349	-0.445936	-0.643433	-0.408677
DNAJC2	42.6413	18.0502	29.89	29.0435	444.74	223.575	373.871	361.342	1076.16	1322.4	1164.26	1213.68	8.79844	7.80784	8.54832	8.49922	119.625		5.41418	4.90238	-1.24024	-0.51259	-0.554037
NSD2	36.1763	27.3585	34.36	21.7063	2601.96	1908.58	2784.58	1577.86	7421.29	7448.04	7543.26	7091.21	11.3457	10.8987	11.4435	10.6242	119.601		5.17697	4.90209	-0.403052	-0.0743134	-0.73693
FGFR1OP2	34.8565	24.5911	31.2583	28.8807	289.765	215.735	304.924	273.273	857.757	936.624	907.986	923.05	8.18123	7.75646	8.25467	8.09684	119.587		5.12336	4.90191	-0.503289	-0.157187	-0.271324
RMND5B	36.2316	26.0518	27.7717	29.5016	700.601	474.983	571.953	564.292	1995.2	1946.55	1916.95	1865.92	9.45348	8.89325	9.16101	9.14158	119.557		5.17918	4.90155	-0.475865	-0.383633	-0.296454
ZNF274	47.5389	32.0197	18.4368	21.5197	1072.84	707.046	468.288	505.107	2328.57	2357.52	2364.18	2289.72	10.0679	9.46668	8.87279	8.98187	119.515		5.57104	4.90105	-0.57015	-1.36652	-1.14345
HOXA11	31.4745	30.1743	29.6462	28.192	733	669	766	688	2402.96	2367.08	2404.99	2380.67	9.51865	9.38694	9.58214	9.42731	119.487		4.97611	4.90071	-0.0608663	-0.0863392	-0.158899
CCDC28A	41.41	31.1093	23.3757	23.5553	564	438	367	359	1405.32	1503.17	1461.35	1486.76	9.14083	8.77643	8.5216	8.48985	119.45		5.37191	4.90027	-0.412632	-0.824967	-0.813923
SRSF8	34.448	34.2088	24.0205	26.6808	1017.76	1037.87	814.009	864.678	3048.5	3239.15	3154.28	3161.49	9.9919	10.0201	9.66979	9.75685	119.358		5.10635	4.89915	-0.0100495	-0.520155	-0.368614
AFDN	33.4027	31.9742	27.4508	26.5195	2301.86	2243.73	2158.85	2028.75	7110.48	7491.95	7320.15	7462.78	11.1689	11.132	11.0764	10.9867	119.347		5.06189	4.89902	-0.063055	-0.283115	-0.33291
TRAPPC1	31.1535	31.4333	28.3058	28.4318	196.232	184.767	197.595	185.823	649.926	627.565	649.76	637.578	7.62009	7.53346	7.63005	7.54166	119.324		4.96132	4.89874	0.0128982	-0.138295	-0.13189
GGT7	39.5506	30.4836	24.2553	25.034	824.075	580.637	581.594	567.832	2149.89	2033.59	2231.86	2212.71	9.68751	9.18273	9.18511	9.15059	119.324		5.30563	4.89874	-0.375668	-0.7054	-0.65981
FAM120B	43.0722	31.1817	22.1707	22.8814	1566	1128	896.999	919.999	3751.43	3862.19	3765.88	3922.31	10.6133	10.1402	9.80977	9.84627	119.306		5.42869	4.89852	-0.466057	-0.958102	-0.912584
LOC102723728	20.7458	17.5563	50.0131	30.9821	312.688	255.232	841.414	494.311	1555.19	1552.12	1565.95	1556.42	8.29089	7.99849	9.71753	8.95073	119.297		4.37475	4.89842	-0.240829	1.26949	0.578615
EXOSC1	39.1422	36.2686	21.7917	22.082	409.167	323.085	233.592	238.348	1078.6	951.065	997.747	1052.95	8.67831	8.338	7.87093	7.89995	119.284		5.29065	4.89826	-0.110003	-0.844949	-0.825855
CHN1	37.2874	27.9812	25.8625	28.1291	750.001	591	617	645	2075.4	2254.99	2220.58	2236.87	9.55171	9.20823	9.2703	9.33427	119.26		5.22062	4.89797	-0.41423	-0.527825	-0.406626
RAB34	39.0146	27.2242	26.4155	26.47	492.812	334.403	363.228	361.914	1303.34	1311.42	1279.89	1333.79	8.94636	8.3876	8.50672	8.50149	119.124		5.28594	4.89632	-0.519126	-0.562629	-0.559657
PCF11	36.4582	33.0756	24.2792	25.2105	1848.13	1762.47	1429.44	1439.66	5230.45	5689.04	5480.04	5570.76	10.8522	10.7838	10.4817	10.492	119.024		5.18817	4.8951	-0.140474	-0.58652	-0.532215
MAFIP	30.3839	31.8809	27.5826	29.1692	337.057	353.51	329.334	326.729	1144.62	1183.84	1111.36	1092.7	8.39899	8.46765	8.3656	8.35416	119.017		4.92524	4.89502	0.0693845	-0.139549	-0.0588642
GAPVD1	34.1557	29.4408	28.1241	27.1064	2208.61	1979.12	1989.6	1932.81	6672.04	7177.06	6584.78	6955.88	11.1093	10.951	10.9586	10.9169	118.827		5.09405	4.89272	-0.21431	-0.28032	-0.33349
ACP6	37.8595	31.4456	24.6701	24.8203	626.136	509.193	460.784	440.632	1706.46	1728.8	1738.52	1731.83	9.29148	8.99348	8.84951	8.78507	118.796		5.24258	4.89234	-0.267797	-0.617895	-0.609133
POGZ	36.0935	36.713	20.1034	25.8632	2293.26	2273.65	1436.89	1767.37	6555.8	6611.93	6652.85	6666.26	11.1635	11.1511	10.4892	10.7878	118.773		5.17367	4.89206	0.0245514	-0.844298	-0.48084
ARPC5L	39.4464	30.3091	26.1297	22.6095	706.105	541.238	526.386	434.859	1846.99	1906.51	1875.09	1876.26	9.46476	9.08145	9.04135	8.76606	118.495		5.30182	4.88868	-0.380144	-0.594205	-0.802964
TRPC4AP	36.0198	31.2866	26.1063	25.0767	1117.91	963.747	917.992	839.624	3202.35	3288.73	3273	3266.26	10.1272	9.91326	9.84312	9.71446	118.489		5.17072	4.88861	-0.203246	-0.464391	-0.522444
PARVB	30.4225	28.338	30.3995	29.1779	497	431.001	548	494	1685.63	1623.8	1677.91	1651.61	8.95855	8.75322	9.09935	8.94983	118.338		4.92707	4.88677	-0.1024	-0.00109349	-0.0602631
PLEKHB2	31.9583	31.278	29.1633	25.9302	1233.98	1208.88	1272.04	1095.88	3984.06	4126.35	4059.91	4122.8	10.2697	10.24	10.3135	10.0985	118.33		4.99812	4.88667	-0.031041	-0.13204	-0.301558
ZNF346	36.7108	31.5532	25.6051	24.3121	971.386	770.434	774.324	688.901	2730.24	2606.85	2814.8	2764.2	9.92464	9.59046	9.59772	9.4292	118.181		5.19813	4.88486	-0.218419	-0.519771	-0.594529
GPBP1L1	32.1127	30.319	29.6797	25.8315	932.946	865.172	958.522	799.163	2997.65	3046.57	3006.05	3018.02	9.86642	9.75768	9.90542	9.64325	117.943		5.00507	4.88195	-0.0829221	-0.113669	-0.314013
DNPEP	29.2954	28.4539	30.9021	29.2676	480.826	453.934	556.44	515.322	1693.52	1703.24	1676.04	1717.62	8.91087	8.82793	9.12138	9.01073	117.919		4.8726	4.88165	-0.0420445	0.0770336	-0.00136857
DYRK1A	33.4882	31.0001	24.6199	28.768	1492.4	1404.6	1228.47	1415.5	4598.29	4837.41	4644.4	4799.95	10.5439	10.4565	10.2632	10.4676	117.876		5.06558	4.88113	-0.111381	-0.443825	-0.219186
USP16	26.4705	25.7908	32.2864	33.3121	553.652	589.183	798.779	810.339	2158.13	2438.98	2302.82	2373.02	9.11414	9.2038	9.64256	9.66327	117.86		4.72631	4.88093	-0.0375282	0.286543	0.33166
TMEM206	30.0199	26.143	35.781	25.7799	492.545	426.257	652.88	457.317	1692.93	1740.77	1698.38	1730.5	8.94558	8.73727	9.35178	8.83863	117.724		4.90785	4.87926	-0.199499	0.253272	-0.219675
DDX39A	35.8407	34.547	26.2666	20.9202	540.64	485.814	433.154	321.636	1556.44	1501.35	1534.94	1499.8	9.07986	8.92574	8.7604	8.33153	117.575		5.16353	4.87743	-0.0530385	-0.44837	-0.776705
RBM15	30.9086	32.0427	24.7926	29.8195	1059	1047	941	1070	3535.24	3488.52	3532.81	3500.42	10.0492	10.0327	9.87882	10.0641	117.563		4.94994	4.8773	0.0519902	-0.318095	-0.0517528
HJURP	39.4277	30.0527	23.6704	24.3744	948.701	718.578	645.358	633.443	2482.73	2552.78	2537.74	2535.19	9.89057	9.49	9.33507	9.30821	117.525		5.30114	4.87683	-0.391713	-0.736123	-0.693845
RIMKLB	40.6717	30.6342	21.5649	24.5511	893.999	755	639	646	2268.02	2631.26	2758.08	2566.83	9.80494	9.56129	9.3208	9.33651	117.422		5.34595	4.87556	-0.40888	-0.915338	-0.728234
UFC1	37.4263	24.2608	27.3572	28.3015	346.813	216.223	280.746	276.332	956.138	951.527	955.201	952.485	8.44009	7.75971	8.13569	8.11287	117.346		5.22598	4.87462	-0.625426	-0.452134	-0.403173
SNORA62	22.9659	30.3485	21.4117	42.5233	7	8	7	13	31.45	28.143	30.43	29.823	2.90689	3.08746	2.90689	3.75489	117.249		4.52142	4.87344	0.402133	-0.101089	0.888763
CDK5RAP1	42.124	30.1494	20.8195	24.0961	736.887	480.961	380.244	389.857	1804.99	1703.17	1699.99	1578.32	9.52628	8.91128	8.57268	8.60865	117.189		5.39657	4.87269	-0.482513	-1.01671	-0.805844
COQ6	34.7572	34.7313	29.0938	18.537	617.714	573.999	529.999	340.7	1833.77	1764.47	1695.62	1792.95	9.27196	9.16616	9.05121	8.41447	117.119		5.11924	4.87183	-0.00107616	-0.256598	-0.906903
GS1-124K5.11	34.1168	30.2892	26.3589	26.332	541.907	462.501	452.086	450.857	1638.92	1630.23	1596.42	1670.29	9.08323	8.85487	8.82205	8.81813	117.097		5.09241	4.87156	-0.171678	-0.372189	-0.373663
CEP290	32.7929	29.5667	25.5069	29.2119	1518	1478	1359	1530	4776.33	5336.98	4959.23	5109.37	10.5684	10.5299	10.4089	10.5798	117.078		5.03531	4.87133	-0.14941	-0.362495	-0.166825
AZI2	36.5208	32.5504	22.4	25.4252	643.626	612.88	459.317	520.439	1818.43	2010.22	1908.61	1996.83	9.3312	9.26064	8.84492	9.02497	116.896		5.19064	4.86909	-0.166043	-0.705219	-0.522455
AP3B1	32.9727	26.4289	29.5093	27.7427	1232.4	1087.91	1310.58	1210.21	3856.55	4394.8	4133.86	4255.48	10.2678	10.088	10.3565	10.2416	116.654		5.0432	4.86609	-0.319157	-0.160101	-0.249164
RNF10	44.9641	28.0123	19.0071	24.6523	1476.48	821.764	677.392	814.718	3388.16	3132	3317.25	3223.93	10.5284	9.68346	9.40491	9.67104	116.636		5.4907	4.86587	-0.682713	-1.24224	-0.86705
SRSF1	40.9949	26.0086	23.988	25.583	1302.09	876.542	865.584	903.186	3277.28	3598.15	3358.68	3444	10.3472	9.7765	9.75836	9.81968	116.574		5.35737	4.86511	-0.656454	-0.773133	-0.680262
FAM104A	32.4841	28.4968	28.839	26.6758	776	711	798	718	2464.87	2663.78	2575.58	2625.69	9.60084	9.47472	9.64115	9.48884	116.496		5.02166	4.86413	-0.188933	-0.171709	-0.284202
METTL22	45.0173	24.0639	21.8145	25.5672	851.079	448.127	475.056	488.102	1950.71	1988.19	2027	1862.36	9.734	8.80937	8.89347	8.93252	116.463		5.49241	4.86373	-0.903606	-1.04519	-0.816187
ASPH	26.929	26.7338	29.2781	33.5114	577.121	659.874	715.845	905.984	2211.3	2635.26	2275.77	2637.33	9.17398	9.36714	9.48451	9.82414	116.452		4.75109	4.8636	-0.0104958	0.12066	0.315489
TRIM26	32.0101	28.9285	25.4713	29.9402	1107.45	909.634	963.873	1053	3569.77	3357.1	3522.26	3430.92	10.1137	9.82994	9.91345	10.041	116.35		5.00045	4.86233	-0.146035	-0.329652	-0.0964435
LIMS1	27.7511	28.3949	29.7913	30.409	723.303	723.88	861.422	842.882	2689.31	2721.76	2691.41	2703.96	9.49945	9.5006	9.75141	9.72004	116.346		4.79448	4.86228	0.0330837	0.102342	0.131952
KCTD17	28.3598	30.1845	31.1524	26.6193	445	454	542.001	441	1619.04	1605.82	1619.42	1616.14	8.79928	8.82814	9.08348	8.78627	116.316		4.82578	4.86191	0.0899595	0.135498	-0.0913765
ACTR3	29.3442	27.369	28.4461	31.059	830.954	825.002	929.153	994.826	2921.84	3218.25	3040.3	3124.61	9.69949	9.68913	9.86055	9.95903	116.218		4.87501	4.8607	-0.100532	-0.0448443	0.0819347
FLYWCH1	33.0222	28.2524	27.252	27.6796	916	728	854	791.001	2862.14	2751.06	2916.84	2787.75	9.83999	9.50879	9.73894	9.62845	116.206		5.04537	4.86054	-0.225062	-0.277077	-0.254616
ZBTB18	32.9001	31.2837	25.9232	26.087	934.999	874	836.999	818	2932.35	2982.75	3005.31	3058.9	9.86959	9.77231	9.70994	9.67684	116.194		5.04002	4.86039	-0.0726818	-0.34385	-0.334761
NUP85	39.432	26.3562	22.748	27.6388	871.668	558.329	551.653	627.798	2280.89	2261.67	2257.23	2215.83	9.76846	9.12626	9.10892	9.29531	116.175		5.30129	4.86015	-0.581221	-0.793628	-0.512673
F8A1	26.1857	24.4631	35.9454	29.5502	258	227	397	303	1016.62	990.692	1028.02	1000.27	8.01402	7.82972	8.63481	8.24555	116.144		4.71071	4.85978	-0.098175	0.457024	0.174385
ADNP	31.0151	31.4932	27.308	26.3256	1717.07	1833.06	1739.14	1646.14	5712.38	6214.16	5927.87	6099.95	10.7462	10.8404	10.7646	10.6853	116.142		4.9549	4.85974	0.0220715	-0.183647	-0.236507
MAPKAPK3	37.0696	20.7921	30.9188	27.309	940.053	490.203	862.956	713.147	2616.59	2517.1	2597.88	2547.47	9.87737	8.93871	9.75398	9.47907	116.09		5.21217	4.85909	-0.834199	-0.261755	-0.440859
SCYL2	34.3364	33.0949	23.0477	25.6006	1092.47	1143.11	858.57	934.81	3282.89	3687.68	3467.38	3562.12	10.094	10.1594	9.74663	9.8693	116.08		5.10167	4.85897	-0.0531309	-0.575118	-0.423558
LSM14A	31.2694	43.7819	20.5887	20.3538	730.106	1049.08	548.655	526.957	2409.17	2558.22	2480.41	2525.6	9.51295	10.0356	9.10107	9.04291	115.994		4.96668	4.8579	0.485582	-0.602902	-0.61945
FAM3A	34.8168	27.8845	22.9129	30.313	513.198	389.231	381.093	480.702	1520.89	1490.28	1548.12	1546.97	9.00478	8.60633	8.57589	8.9105	115.927		5.12171	4.85708	-0.320318	-0.603619	-0.199846
SEC61G	28.2997	23.27	33.954	30.3971	62.534	54.92	88.213	76.09	228	251.976	241.821	244.191	5.97806	5.79233	6.47107	6.25908	115.921		4.82272	4.85699	-0.282319	0.262793	0.103145
TUSC3	29.1791	27.598	27.6059	31.4769	583.625	563.957	626.689	690.001	2063.78	2181.69	2113.02	2138.42	9.19013	9.14072	9.29276	9.4315	115.86		4.86686	4.85624	-0.0803725	-0.0799561	0.109361
RNF7	31.4006	26.8273	29.1445	28.4458	447.142	377.416	453.795	432.652	1469.3	1501.99	1449.29	1483.74	8.8062	8.56192	8.82749	8.75873	115.818		4.97272	4.85572	-0.227091	-0.107568	-0.142578
CDCA3	25.4318	25.8182	33.4644	31.0654	499.998	495	740.001	591.999	2028.59	2046.93	2058.26	1859.01	8.96722	8.95274	9.53236	9.21067	115.78		4.66856	4.85524	0.0217553	0.395993	0.288674
SENP2	37.1876	29.0776	23.9456	25.5655	1042.48	852.797	773.375	806.291	2892.48	3131.2	3006.2	3076.62	10.0265	9.7369	9.59596	9.65605	115.776		5.21675	4.8552	-0.354911	-0.635062	-0.540624
FOXD3-AS1	40.1098	28.6353	24.3528	22.6576	190	139	131	121	488.771	518.247	500.698	520.965	7.57365	7.12412	7.03892	6.92481	115.755		5.32588	4.85494	-0.486161	-0.719868	-0.823962
MIA3	32.2582	29.3276	26.7065	27.4544	1478.71	1359.55	1392.05	1436.13	4729.82	4949.29	4851.66	5102.91	10.5306	10.4094	10.4435	10.4885	115.747		5.01159	4.85483	-0.137408	-0.272476	-0.232627
MAP4K4	31.8045	27.4936	29.046	27.3562	2189	1909.58	2258	2054.74	7101.65	7415.34	7235.86	7327.16	11.0964	10.8994	11.1411	11.0051	115.7		4.99116	4.85425	-0.210136	-0.13089	-0.217361
CCDC58	37.4921	24.2204	23.1968	30.7815	176.292	118.963	126.596	161.686	485.171	524.395	507.975	512.412	7.46591	6.90042	6.98977	7.34151	115.691		5.22852	4.85413	-0.630366	-0.692664	-0.284523
MRPL36	39.3183	29.1435	22.3133	24.8568	205.137	145.453	130.567	137.445	538.331	532.852	544.657	539.408	7.68396	7.18936	7.03416	7.10795	115.632		5.29713	4.8534	-0.43203	-0.8173	-0.66156
CPSF4	39.9447	29.6495	24.0492	21.7506	758.496	538.846	535.427	433.703	1959.28	1940.32	2072.3	1945.17	9.56795	9.07507	9.06589	8.76223	115.394		5.31993	4.85042	-0.429997	-0.732012	-0.876947
USP47	33.0077	28.508	25.7683	28.0714	2087	1958	1877	2042	6523.92	7332.8	6780.02	7096.25	11.0276	10.9355	10.8746	10.9961	115.355		5.04473	4.84994	-0.211438	-0.357205	-0.233706
TADA2A	35.266	26.4849	25.1459	28.4524	938.097	707.478	796.594	847.664	2744.69	2851.93	2948.65	2906.3	9.87436	9.46756	9.63861	9.7282	115.349		5.14021	4.84986	-0.41311	-0.487959	-0.309731
TCAF1	21.4685	37.6398	27.5262	28.5714	1089.8	1899.66	1575.49	1572.67	5237.77	5388.32	5327.47	5369.6	10.0905	10.8919	10.622	10.6195	115.206		4.42415	4.84807	0.810038	0.358583	0.412348
NUDT19	31.1791	36.0893	22.4891	25.4207	659	745	531.993	573.042	2180.84	2203.95	2201.85	2199.05	9.36523	9.54206	9.05662	9.16376	115.178		4.96251	4.84772	0.21099	-0.471354	-0.294578
GATD1	32.7546	23.3679	32.603	26.3796	491.052	310.381	504.388	355.405	1546.88	1418.07	1439.99	1314.3	8.9412	8.28022	8.97982	8.47535	115.105		5.03363	4.84681	-0.48717	-0.00669391	-0.312276
PHB	25.4597	28.1686	31.5044	29.9534	481.067	502.083	659.562	587.969	1949.65	1902.98	1948.67	1914.89	8.91159	8.97322	9.36646	9.20082	115.086		4.67014	4.84657	0.145873	0.307339	0.234507
HERC2P2	32.8345	30.5942	25.5985	26.0405	2041.12	1880.85	1792.76	1748.01	6414.19	6563.53	6518.72	6548.32	10.9955	10.8775	10.8084	10.7719	115.068		5.03714	4.84634	-0.101952	-0.359153	-0.334454
MFSD14B	34.5918	24.5412	27.2838	28.6474	828.199	593.17	738.397	745.049	2470.38	2580.53	2519.06	2537.08	9.6947	9.21352	9.52923	9.54216	115.064		5.11236	4.84629	-0.495226	-0.342386	-0.272024
MMS19	34.6268	31.5123	21.9711	26.9459	1291.64	1074.78	897.984	1040.78	3848.85	3641.38	3804.26	3767.93	10.3355	10.0705	9.81135	10.0241	115.056		5.11382	4.84619	-0.135975	-0.656281	-0.361821
SORD	30.3622	27.9329	28.5224	28.1683	830.368	752.187	874.518	827.201	2821.89	2874.98	2853.88	2864.75	9.69848	9.55591	9.77317	9.69297	114.986		4.9242	4.84531	-0.120313	-0.090181	-0.108203
MED25	31.8826	31.8686	27.49	23.6977	946	868	868	700.151	3061.53	2907.91	2938.99	2882.19	9.88646	9.76238	9.76238	9.45255	114.939		4.9947	4.84472	-0.00063337	-0.213866	-0.428026
UBXN11	33.0374	30.783	23.9117	26.9081	556	481	443.001	469.001	1736.48	1668.24	1724.43	1700.3	9.12024	8.91139	8.79279	8.87498	114.64		5.04603	4.84097	-0.101968	-0.466384	-0.29606
CROCCP2	43.2153	24.9818	23.6037	22.7138	590.893	331	363.838	331	1410.83	1414.58	1434.76	1421.59	9.20797	8.37287	8.50913	8.37287	114.515		5.43347	4.83939	-0.790662	-0.872526	-0.927973
FASTKD1	25.2354	26.8595	29.8909	32.4623	518.297	663.146	727	777.159	2119.19	2635.94	2263.86	2335.43	9.01903	9.37427	9.5068	9.60299	114.448		4.65738	4.83855	0.0899843	0.244257	0.363316
TSEN2	34.3887	30.6004	24.3074	25.1223	693.698	621.528	552.621	552.905	2081.41	2168.49	2116.14	2146.98	9.4392	9.28084	9.11145	9.11219	114.419		5.10386	4.83818	-0.168384	-0.500541	-0.452966
ZNF639	28.2759	31.4704	27.6379	26.9845	470.684	551.682	515.468	496.9	1717.57	1871.59	1736	1796.35	8.88015	9.109	9.01114	8.95826	114.369		4.8215	4.83755	0.154422	-0.0329226	-0.067438
STAT5B	33.6875	28.2224	26.2665	26.1415	1721.6	1382.65	1482.73	1409.8	5273.09	5230.49	5254.3	5260.95	10.75	10.4337	10.5345	10.4618	114.318		5.07414	4.83691	-0.255372	-0.358992	-0.365872
TSC2	31.0955	27.9891	28.5483	26.6468	1722.8	1439.67	1724.99	1524.01	5716.64	5491.59	5624.19	5579.27	10.751	10.492	10.7528	10.5741	114.28		4.95863	4.83643	-0.151836	-0.1233	-0.222742
SETD4	41.2558	30.2184	18.873	23.8674	816.239	623.789	489.736	583	2041.43	2203.88	2415.32	2382.87	9.67373	9.28607	8.93733	9.18859	114.215		5.36653	4.8356	-0.449168	-1.12827	-0.789556
SNORA33	36.1135	21.5814	27.9238	28.498	7	4	6	6	20	19.788	20	20.539	2.90689	2.16993	2.70044	2.70044	114.117		5.17447	4.83437	-0.74275	-0.371045	-0.34168
OXLD1	37.0709	30.1674	22.9737	23.7328	265.991	201.135	183.877	177.084	740.349	711.823	744.989	727.888	8.05794	7.6556	7.52651	7.47236	113.945		5.21222	4.83219	-0.297296	-0.690304	-0.643406
RPE	37.1278	26.1596	27.4451	22.9417	518.728	388.376	476.941	404.012	1441.6	1585.06	1617.53	1717.92	9.02022	8.60317	8.89918	8.66004	113.674		5.21443	4.82876	-0.505158	-0.435949	-0.694524
CASP8AP2	34.0656	31.6122	21.8709	26.0985	1610	1676	1224	1447	4876.54	5660.34	5209.16	5408.66	10.6533	10.7112	10.258	10.4993	113.647		5.09024	4.82842	-0.107833	-0.639303	-0.38435
MTHFS	30.2776	26.0245	27.6995	29.5386	584.161	512.894	607.782	628.778	1990.73	2104.11	2042.35	2076.56	9.19146	9.00392	9.2486	9.29755	113.54		4.92018	4.82706	-0.218381	-0.128394	-0.0356533
B4GALT3	31.8917	27.0764	30.0449	24.5152	666.839	518.108	669.578	523.788	2157.47	2042.93	2074.35	2084.28	9.38228	9.0185	9.38819	9.03422	113.528		4.99511	4.82691	-0.236142	-0.0860585	-0.379505
THOC2	27.533	27.5298	28.3426	29.7955	1555.37	1740.92	1911.41	1960.47	5828.86	6751.48	6277.22	6418.67	10.6035	10.766	10.9008	10.9373	113.201		4.78309	4.82274	-0.000166114	0.0418097	0.113933
SNORA71C	26.9169	25.42	25.3853	35.4735	6	5	6	8	23	21	22	22	2.70044	2.45943	2.70044	3.08746	113.196		4.75044	4.82267	-0.0825522	-0.0845225	0.398227
TCTN1	35.15	32.6611	19.8904	25.4337	558.132	496.193	359.566	430.666	1638.37	1621.97	1682.62	1651.84	9.12575	8.95621	8.49212	8.7521	113.135		5.13545	4.8219	-0.105952	-0.82145	-0.466785
COX15	32.1006	24.935	27.6814	28.411	1209	988.982	1219.4	1154	3886.12	4234.5	4100.27	3962.38	10.2402	9.95053	10.2526	10.1731	113.128		5.00453	4.82181	-0.364424	-0.21368	-0.176151
NQO2	27.1059	27.2417	33.3978	25.3404	320.34	284.776	423.656	301.43	1219.41	1116.08	1180.73	1160.4	8.32571	8.15621	8.72845	8.23807	113.086		4.76054	4.82128	0.00720966	0.301145	-0.0971667
TMEM14B	26.2446	22.5566	34.4622	29.7626	159.593	145.712	242.071	202.861	627.444	689.68	653.81	664.914	7.32277	7.19192	7.92226	7.6679	113.026		4.71395	4.82051	-0.218476	0.392993	0.181477
CLCC1	28.1893	25.678	31.5734	27.5646	1045.13	968.397	1326.73	1129.42	3825.5	4026.39	3911.24	3997.06	10.0302	9.9202	10.3742	10.142	113.005		4.81707	4.82025	-0.134613	0.163562	-0.0323305
ELF4	32.8808	32.1391	21.6204	26.2825	1384.07	1253.02	987.267	1137.45	4343.28	4162.46	4250.34	4221.86	10.4352	10.2918	9.94803	10.1522	112.923		5.03917	4.81919	-0.032916	-0.604852	-0.323146
SMARCA1	29.3262	32.9744	25.4972	25.0987	968.804	1214.23	1007.87	977.315	3408.64	3931.42	3679.3	3798.56	9.92081	10.2464	9.97781	9.93342	112.897		4.87412	4.81886	0.169155	-0.201854	-0.224576
DDX11	33.5755	27.9428	27.1292	24.2098	1403.87	1102.14	1267.36	1077.63	4314.25	4211.03	4348.28	4342.25	10.4557	10.1067	10.3082	10.0743	112.857		5.06934	4.81835	-0.264932	-0.307563	-0.471819
SNX14	32.2962	25.7455	26.5937	28.0218	751.999	682.001	751	771	2402.53	2828.18	2628.54	2684.08	9.55555	9.41469	9.55363	9.59152	112.657		5.01329	4.8158	-0.32704	-0.280278	-0.204815
SUPT5H	46.3559	26.1366	17.8636	22.2941	1784.95	939.555	760.909	886.51	3973.05	3837.93	3964.77	3879.09	10.8021	9.8766	9.57253	9.79281	112.65		5.53468	4.81571	-0.826681	-1.37573	-1.05609
TMEM39A	32.7771	28.1875	25.0716	26.5651	1076.63	979.059	965	1008	3389.21	3708.31	3582.6	3701.56	10.073	9.93599	9.91513	9.978	112.601		5.03462	4.81508	-0.217635	-0.386637	-0.303157
SLC25A25	41.9446	35.2274	15.8016	19.5938	1386	1098	576	679	3409.49	3327.71	3392.92	3380.55	10.4372	10.1013	9.17118	9.40833	112.567		5.39041	4.81465	-0.251789	-1.40841	-1.09809
ARL2-SNX15	31.8972	31.15	24.7483	24.7588	740.452	678.561	635.425	600.138	2395.22	2325.71	2389.86	2364.61	9.53324	9.4074	9.31271	9.23035	112.554		4.99536	4.81448	-0.0341984	-0.366101	-0.365491
FAHD2A	34.3051	28.1314	24.8369	25.2501	649.99	451.109	454.23	471.849	1955.01	1712.04	1702.28	1822.95	9.34538	8.81893	8.82887	8.88371	112.523		5.10035	4.81408	-0.286243	-0.465939	-0.442134
VEZT	32.3523	31.0953	25.9253	22.9512	966.208	974.754	900.472	775.644	3081.54	3346.76	3232.96	3296.81	9.91694	9.92963	9.81534	9.60018	112.324		5.0158	4.81152	-0.0571708	-0.319508	-0.495297
CHURC1	27.3641	24.2461	29.4218	31.2648	691.067	656.985	863.396	897.981	2605.8	2892.93	2731.45	2801.88	9.43373	9.36081	9.75471	9.81134	112.297		4.77421	4.81117	-0.174531	0.1046	0.192253
SNORA4	23.4504	47.081	24.9459	16.7163	5	10	6	4	22	22.677	22.387	23.343	2.45943	3.39232	2.70044	2.16993	112.194		4.55154	4.80985	1.00554	0.0891955	-0.488353
VAPB	40.3134	25.4238	22.8348	23.5564	2229.4	1900.15	1568.23	1586.8	5706.11	7979.43	6392.41	6571.28	11.1228	10.8923	10.6154	10.6324	112.128		5.33319	4.80901	-0.665083	-0.820026	-0.775141
NSD3	38.9684	31.0308	19.3426	22.766	1430.35	1208.07	827.06	949.82	3787.31	4156.44	3979.93	4069.96	10.4827	10.2391	9.69272	9.89227	112.108		5.28423	4.80874	-0.328603	-1.01052	-0.77542
SH2B1	30.708	30.1474	26.7267	24.5244	953.001	812	893.999	746	3202.16	2875.61	3113.47	2967.41	9.89709	9.66622	9.80494	9.544	112.106		4.94054	4.80873	-0.0265816	-0.20033	-0.324397
PGS1	30.6469	24.9001	24.5679	31.7443	888.135	692.693	774.736	890.161	2990.15	2970.05	2935.21	2735.51	9.79545	9.43711	9.59849	9.79873	111.859		4.93767	4.80554	-0.299593	-0.318966	0.0507522
IGF2BP2	30.6067	26.1906	27.7609	27.2774	915.132	809.085	1010.37	935.894	3085.1	3298.17	3387.65	3347.03	9.83862	9.66104	9.98138	9.87097	111.835		4.93577	4.80523	-0.224799	-0.140792	-0.166142
ORC1	46.1597	30.4749	15.5052	19.6917	1529.16	960.805	563.562	686.546	3418.16	3366.02	3383.11	3401.12	10.579	9.90885	9.13971	9.42426	111.832		5.52856	4.80518	-0.59901	-1.57388	-1.22904
EME1	33.3666	34.2178	17.1403	26.883	785.936	778.865	463.469	671.492	2430.4	2430.16	2516.85	2436.68	9.61919	9.60616	8.85788	9.3923	111.608		5.06033	4.80229	0.0363408	-0.961016	-0.311709
IDH1	27.7929	23.826	34.6106	25.3218	572	518	825	590.001	2123.56	2321.15	2218.7	2272.97	9.16113	9.0182	9.68912	9.2058	111.551		4.79664	4.80156	-0.222182	0.316498	-0.134338
CNTROB	35.3122	29.663	23.5413	23.0279	1231.64	1002.22	934.868	868.846	3598.83	3607.2	3696.34	3680.66	10.267	9.9697	9.86939	9.76379	111.544		5.1421	4.80148	-0.251502	-0.584971	-0.616786
BIRC2	29.7636	27.7772	25.3698	28.5135	698	697	683	760	2419.75	2678.97	2505.86	2600.15	9.44812	9.44605	9.4168	9.5708	111.424		4.89548	4.79992	-0.099649	-0.23044	-0.061904
CXorf40B	35.0831	25.6994	22.7896	27.8315	567.845	438.31	471.221	493.863	1670.07	1820.88	1924.6	1731.04	9.15062	8.77745	8.88179	8.94943	111.404		5.1327	4.79965	-0.44904	-0.622399	-0.334059
MORC2	26.2392	28.3117	29.076	27.7628	1006.94	1051.41	1225.92	1128.6	3959.63	3964.87	3924.48	3965.64	9.97648	10.0388	10.2602	10.141	111.39		4.71365	4.79947	0.109673	0.148105	0.0814292
RUFY1	39.9348	42.7455	14.2972	14.2401	994.657	993.877	407.601	395.26	2569.95	2482.37	2653.62	2707.73	9.95878	9.95765	8.67278	8.62848	111.217		5.31957	4.79724	0.0981263	-1.48191	-1.48769
BAG5	29.289	31.042	25.0013	25.7675	1189.12	1297.28	1153.4	1159.64	4189.14	4461.77	4294.09	4390.22	10.2163	10.3418	10.1723	10.1801	111.1		4.87228	4.79571	0.0838636	-0.228353	-0.184804
FANCG	36.2937	25.4326	24.6493	24.7016	946	616	709	663	2689.44	2585.91	2677.28	2618.33	9.88646	9.26796	9.47066	9.37395	111.077		5.18165	4.79542	-0.513041	-0.558169	-0.555113
MTG2	31.0648	28.553	26.0853	25.1978	1139.08	971.025	1021.88	976.008	3783.43	3630.81	3646.35	3778.57	10.1543	9.92411	9.99772	9.93149	110.901		4.95721	4.79313	-0.121641	-0.252046	-0.301987
TOM1L1	30.3096	25.2129	27.8977	27.457	533.971	475.004	570.204	551.606	1817.77	2011.4	1902.45	1959.8	9.06197	8.89331	9.1566	9.1088	110.877		4.9217	4.79282	-0.265614	-0.119628	-0.142603
WSB1	30.5726	26.9308	26.3379	27.0199	725.782	652.733	709.591	734.654	2449.49	2587.67	2507.72	2652.37	9.50439	9.35145	9.47186	9.5219	110.861		4.93417	4.79261	-0.18298	-0.215099	-0.178216
RWDD3	29.0636	28.2262	27.1693	26.3927	243.183	242.082	257.428	235.907	863.345	915.658	881.925	871.957	7.92886	7.92233	8.01082	7.88513	110.852		4.86114	4.79249	-0.0421792	-0.0972393	-0.139078
CEP57L1	32.6351	29.8153	24.0201	24.3287	485.006	479.106	463.002	484.999	1533.43	1715.6	1794.16	1944.73	8.92335	8.90571	8.85643	8.92332	110.799		5.02835	4.7918	-0.130369	-0.442182	-0.423764
DECR1	30.5567	27.7336	25.7214	26.7777	325.37	310.258	317.357	339.89	1098.69	1194.37	1148.43	1238.23	8.34815	8.27965	8.31223	8.41104	110.789		4.93342	4.79168	-0.13985	-0.248516	-0.190456
HOTAIRM1	28.1777	25.7145	30.2788	26.5127	213	197	268	224	779.967	817.924	823.852	824.197	7.73809	7.62571	8.06878	7.81057	110.684		4.81648	4.7903	-0.131974	0.103754	-0.0878727
TTC7B	33.9183	31.0571	22.0768	23.6227	1072.36	932.868	762.802	784.915	3262.17	3206.88	3216.1	3241.38	10.0672	9.8663	9.57611	9.61731	110.675		5.08399	4.79018	-0.127142	-0.619538	-0.521894
ORC2	32.6616	26.6324	24.0216	27.209	828.037	748.46	778.43	848.674	2615.86	3000.42	3016.27	3042.74	9.69442	9.54874	9.60535	9.72992	110.525		5.02952	4.78822	-0.294413	-0.443262	-0.263514
CCT7	28.4142	25.926	29.8849	26.2115	527.773	454.862	630.307	498.902	1916.52	1873.14	1963.15	1856.77	9.04514	8.83087	9.30105	8.96406	110.437		4.82854	4.78708	-0.132215	0.0728056	-0.11641
TTF2	30.05	27.1178	25.3017	27.9607	1607.09	1389.97	1513.85	1606.77	5518.22	5472.38	5569.1	5605.85	10.6507	10.4414	10.5645	10.6504	110.43		4.90929	4.78699	-0.148128	-0.248132	-0.103965
C19orf47	35.6165	28.1278	21.5947	25.0495	750.41	547.826	580.674	541.798	2173.95	2079.36	2502.88	2109.97	9.5525	9.09889	9.18283	9.08294	110.389		5.15447	4.78645	-0.340549	-0.721872	-0.507766
EYA3	32.5331	27.7744	24.8862	25.1101	1775.73	1639.66	1670	1459.17	5631.87	6302.81	6246.13	5668.82	10.7946	10.6796	10.7061	10.5114	110.304		5.02384	4.78534	-0.228152	-0.386564	-0.373641
SINHCAF	30.431	29.8144	21.3769	28.6757	718.58	744.233	582.292	763.11	2436.47	2665.06	2535.41	2596.03	9.49001	9.54058	9.18684	9.57669	110.298		4.92747	4.78526	-0.0295317	-0.509492	-0.0857145
BAG2	31.6288	25.6686	26.0855	26.8851	363.142	309.63	344.38	347.343	1184.66	1287.85	1228.83	1260.33	8.50638	8.27673	8.42995	8.44229	110.268		4.98317	4.78487	-0.301233	-0.277988	-0.234433
GTF2IP1	23.4184	24.5435	35.7638	26.3875	772.971	843.301	1360.22	977.129	3405.72	3668.35	3540.13	3612.35	9.5952	9.72076	10.4102	9.93314	110.113		4.54957	4.78284	0.0676992	0.610862	0.172216
SNORD16	17.1969	58.2348	16.9235	17.7367	2	6	2	2	12	11	11	11	1.32193	2.70044	1.32193	1.32193	110.092		4.10408	4.78257	1.75973	-0.023122	0.0445896
SDCBP	28.0614	26.0718	31.001	24.9561	443.672	438.426	546.127	448.79	1631.38	1795.34	1639.73	1754.29	8.79497	8.77783	9.09441	8.8115	110.09		4.81052	4.78255	-0.106097	0.143726	-0.169195
UTP4	44.7064	28.3214	19.223	17.8249	996.319	625.791	480.878	430.359	2299.48	2359.06	2328.45	2355.27	9.96119	9.29069	8.91103	8.75107	110.076		5.48241	4.78235	-0.658589	-1.21765	-1.32659
NUDT22	32.4388	26.3449	27.3132	23.9776	257	194	240.476	197.06	817.467	786.192	819.505	801.735	8.00843	7.60363	7.91275	7.62615	110.075		5.01965	4.78234	-0.300195	-0.248121	-0.436036
NIPSNAP1	29.0642	28.846	31.8483	20.2792	572.751	537.865	697.351	416.307	2033.34	1990.73	2038.07	2002.62	9.16302	9.07244	9.44678	8.70324	110.038		4.86117	4.78185	-0.0108728	0.131973	-0.51924
SDHAF1	28.0707	26.7304	26.6626	28.3907	219	193	232	228	804.993	770.861	809.913	783.42	7.77808	7.59619	7.86109	7.83605	109.854		4.811	4.77945	-0.0705863	-0.0742491	0.0163516
DDX50	35.4522	33.527	19.1244	21.7283	888.785	888.913	550.537	624.809	2586.75	2830.67	2679.49	2805.15	9.7965	9.79671	9.10601	9.28843	109.832		5.1478	4.77915	-0.0805539	-0.890459	-0.7063
MIR637	37.5206	29.1174	25.3853	17.7367	4	3	3	2	11	11	11	11	2.16993	1.80735	1.80735	1.32193	109.76		5.22961	4.77821	-0.3658	-0.56369	-1.08094
RHOT2	29.3329	37.8509	26.685	15.8497	679.871	810.464	685.435	380.625	2391.52	2286.03	2390.84	2342.67	9.41018	9.66349	9.42193	8.57412	109.718		4.87445	4.77766	0.367808	-0.136486	-0.888064
BID	26.4563	20.6687	32.9904	29.474	497.001	399.001	712	603	1938.34	2061.02	2008.84	1995.79	8.95856	8.64206	9.47675	9.23721	109.589		4.72554	4.77596	-0.356163	0.318434	0.155829
RBM10	42.4571	23.8061	22.7947	20.4792	1274.28	676.309	746.724	683.066	3096.82	3033.06	3049.15	3253.76	10.316	9.4026	9.5454	9.41694	109.537		5.40793	4.77528	-0.834673	-0.897307	-1.05185
NFRKB	32.8635	24.5959	23.6574	28.3687	1757.25	1249.03	1398.25	1585.72	5517.24	5421.66	5501.39	5452.85	10.7795	10.2872	10.4499	10.6314	109.486		5.03842	4.7746	-0.418067	-0.474197	-0.212185
VPS11	32.1562	27.3697	25.5768	24.3781	1116.77	886.068	941.75	871.325	3583.44	3456.37	3427.23	3486.72	10.1258	9.79209	9.87997	9.76789	109.481		5.00703	4.77453	-0.232516	-0.330265	-0.399514
BBS4	36.0647	27.2571	23.9873	22.1504	920.936	703.714	684.113	621.532	2634.81	2756.39	2654.61	2737.28	9.84774	9.45987	9.41914	9.28084	109.459		5.17251	4.77425	-0.403955	-0.588316	-0.703256
MFSD10	31.2693	28.8347	24.8637	24.4801	463.653	398.142	410.459	372.493	1529.95	1474.17	1536.58	1484.36	8.85846	8.63895	8.68285	8.543	109.448		4.96667	4.7741	-0.116938	-0.330703	-0.353136
NUP54	43.5903	27.3515	16.8051	21.6309	709.582	486.197	326.208	413.961	1679.64	1897.82	1806.79	1866.9	9.47184	8.92688	8.35186	8.69509	109.378		5.44593	4.77318	-0.672387	-1.37511	-1.01091
SNX11	32.9667	26.3402	22.8389	27.1385	798.001	592	620.001	675.999	2497.64	2399.53	2526.79	2429.95	9.64115	9.21067	9.27729	9.40194	109.284		5.04294	4.77194	-0.323744	-0.529515	-0.28067
HASPIN	30.9267	29.2152	22.7856	26.3283	804	735	664	727	2682.41	2685.97	2712.44	2693.69	9.65195	9.52258	9.37613	9.5068	109.256		4.95078	4.77157	-0.0821324	-0.440731	-0.23224
LOC102724993	29.699	25.7278	30.0957	23.7146	436.095	386.504	508.039	391.703	1515.1	1603.89	1571.25	1611.3	8.77015	8.5962	8.99021	8.61546	109.237		4.89234	4.77132	-0.207083	0.0191451	-0.324637
MOB2	34.7175	29.2634	22.1019	23.1242	480.925	375.752	339.115	330.098	1429.32	1370.88	1428.13	1392.56	8.91117	8.55556	8.40776	8.36893	109.207		5.11759	4.77092	-0.246565	-0.651492	-0.586261
LRPAP1	25.8557	25.9756	29.9229	27.413	1584.13	1498.54	2012.35	1753.47	6321.73	6159.23	6259.71	6239.91	10.6299	10.5498	10.975	10.7764	109.167		4.69241	4.77039	0.00667538	0.210768	0.0843764
RRP15	35.363	28.9372	18.771	26.0731	376.962	316.462	230.715	308.966	1099.89	1167.59	1144.05	1155.99	8.56019	8.30817	7.85309	8.27364	109.144		5.14417	4.77009	-0.289316	-0.91374	-0.439682
RNF13	30.5743	25.9651	26.539	26.0651	522	466	525.001	490	1761.63	1916.11	1841.32	1833.89	9.02929	8.86573	9.03755	8.93811	109.143		4.93425	4.77008	-0.235749	-0.204207	-0.2302
PEX5	30.3752	29.93	25.1385	23.6752	1005	935.999	917.999	820	3413.89	3338.83	3399.04	3378.76	9.9737	9.87113	9.84313	9.68036	109.119		4.92482	4.76976	-0.0213028	-0.272993	-0.359519
FURIN	32.3144	30.2549	24.1808	22.3434	1297	1136	1066	932	4141.38	4008.73	4103.36	4069.14	10.3415	10.1504	10.0587	9.86496	109.094		5.01411	4.76942	-0.0950127	-0.418319	-0.532328
EXT1	32.9643	30.1249	22.8212	23.1781	1116	972	856	822	3493.19	3444.8	3491.31	3459.64	10.1248	9.92555	9.74231	9.68387	109.088		5.04283	4.76935	-0.129946	-0.53053	-0.508143
TRIM52-AS1	24.2262	25.6269	34.3084	24.8918	216.868	203	330.999	238.001	923.662	845.716	898.008	932.731	7.764	7.66888	8.37286	7.89785	109.053		4.5985	4.76889	0.0810895	0.501994	0.0391028
HTATSF1	26.6361	25.2054	31.8088	25.2285	690.089	675.648	936.634	723.523	2673.23	2861.88	2740.79	2797.67	9.43168	9.4012	9.87211	9.49989	108.879		4.73531	4.76658	-0.07965	0.256047	-0.0783271
HMGA2	25.4371	26.2027	28.7104	28.4745	691	721.014	881.002	837.999	2802.93	2937.79	2856.21	2870.94	9.43359	9.49488	9.78382	9.71167	108.825		4.66886	4.76586	0.0427803	0.174638	0.162734
BRIP1	40.9616	26.0501	19.6514	22.1218	1592.62	1258.11	986.067	1093.68	4011.79	5156.26	4670.51	4822.89	10.6376	10.2976	9.94627	10.0956	108.785		5.3562	4.76533	-0.652983	-1.05964	-0.888805
GLB1	27.12	28.8381	31.1435	21.6652	678.36	685.649	860.174	562.591	2580.91	2538.4	2570.82	2533.18	9.40697	9.42238	9.74932	9.13722	108.767		4.76129	4.76509	0.0886173	0.199574	-0.323978
RPL5	23.2199	25.8476	27.5368	32.1594	205.08	237.699	282.132	318.736	911.31	981.819	953.657	966.849	7.68356	7.89602	8.14278	8.31848	108.764		4.53729	4.76505	0.154668	0.246001	0.469882
DIDO1	28.1334	36.0693	19.9898	24.5297	1550.65	2146.7	922.986	1272.21	5687.16	6354.13	4297.73	5059.46	10.5991	11.0682	9.85095	10.3137	108.722		4.81421	4.7645	0.35849	-0.493017	-0.197753
ETFRF1	22.9837	29.2558	23.8333	32.4903	87	101.999	94	122.001	390.573	372.23	367.11	366.304	6.45121	6.67947	6.56224	6.93665	108.563		4.52254	4.76239	0.348114	0.0523672	0.499401
UHRF2	38.9261	29.2116	18.1362	22.2663	1174	929	629.788	750	3111.93	3395.35	3232.22	3285.87	10.1978	9.86031	9.29987	9.55171	108.54		5.28267	4.76209	-0.414195	-1.10186	-0.805878
SEC16A	30.4714	31.5148	23.3449	23.1794	2718.34	2601.66	2302.72	2168.97	9204.78	8813.74	9181.24	9128.25	11.4088	11.3455	11.1694	11.0831	108.511		4.92938	4.76169	0.0485726	-0.384347	-0.39461
HCFC1R1	24.5861	30.885	26.8277	26.1603	161.999	159.999	203	166.999	679.872	553.09	704.314	622.745	7.34429	7.32642	7.66888	7.38801	108.459		4.61977	4.76101	0.329064	0.125877	0.0895332
EIF2D	51.6882	21.5703	16.976	18.1932	938.643	365.116	348.749	343.484	1873.75	1807.17	1912.19	1841.76	9.8752	8.51419	8.44811	8.4262	108.428		5.69176	4.76059	-1.26079	-1.60634	-1.50643
SEC24B	32.3787	26.586	24.1295	25.1997	1261.25	1089	1040	1072.76	4019.24	4373.2	4011.79	4152.82	10.3012	10.0895	10.0231	10.0678	108.294		5.01698	4.75881	-0.284383	-0.42425	-0.361639
GPC3	24.4554	22.7686	33.4995	27.5288	533.362	501.326	830.771	659.078	2250.34	2350.76	2308.32	2335.53	9.06032	8.97104	9.69918	9.3654	108.252		4.61208	4.75825	-0.103113	0.453984	0.170787
CPSF7	21.4787	36.6981	25.6777	24.3843	800.365	1284.78	1039.03	941.627	3844.87	3737.76	3766.37	3767.08	9.64542	10.3279	10.0217	9.87978	108.239		4.42483	4.75807	0.772798	0.257611	0.183049
TCTA	28.0807	27.5773	26.8798	25.6704	602.345	550.052	634.556	567.012	2213.29	2129.49	2197.34	2154.75	9.23564	9.10474	9.31074	9.14851	108.208		4.81151	4.75767	-0.0260985	-0.0630574	-0.129477
SUGP2	29.7473	29.86	22.5877	26.0121	1451.89	1339.3	1232.91	1301.49	5036.02	4788.62	5080.57	4880.93	10.5042	10.3878	10.2684	10.3465	108.207		4.89469	4.75765	0.00545708	-0.397223	-0.193574
CENPS	35.5683	31.2556	17.4103	23.9728	429.53	378.342	238.437	315.762	1246.04	1292.35	1274.73	1284.93	8.74829	8.56545	7.90049	8.30498	108.207		5.15252	4.75765	-0.186479	-1.03065	-0.569195
ICE2	32.1829	30.1194	21.4144	24.4732	857.088	968.612	667.013	751.924	2747.91	3433.42	2899.22	2997.22	9.74414	9.92052	9.38265	9.5554	108.19		5.00822	4.75742	-0.0955993	-0.587716	-0.395092
ENOSF1	31.5144	26.7288	25.0309	24.8788	631.66	498.074	516.74	487.718	2068.12	1989.47	1921.54	1912.37	9.30415	8.96166	9.01469	8.93138	108.153		4.97794	4.75693	-0.237614	-0.332297	-0.341089
SNORA51	46.4317	28.0957	13.9619	19.5104	9	5	3	4	20	19	20	20	3.24793	2.45943	1.80735	2.16993	108		5.53704	4.75488	-0.724759	-1.73362	-1.25087
ODR4	39.024	25.2902	18.4807	25.1952	841.215	649.284	501.909	650.689	2224.22	2740.98	2527.89	2519.37	9.71719	9.34382	8.97272	9.34693	107.99		5.28629	4.75476	-0.625781	-1.07834	-0.63121
NET1	26.4414	29.1664	25.9193	26.436	759.166	835.029	831.94	821.729	2962.48	3056.64	2987.6	3032.28	9.56922	9.70655	9.7012	9.6834	107.963		4.72473	4.75439	0.141508	-0.0287702	-0.000291936
FBXO21	28.5757	26.8138	25.0529	27.3089	992.922	927.268	982.278	1026.57	3585.25	3692.08	3649.47	3667.07	9.95626	9.85762	9.94072	10.0043	107.751		4.83672	4.75156	-0.0918143	-0.189813	-0.0654211
TRRAP	28.5005	27.491	24.6189	27.1197	3861	3580	3710	3883	13978.1	13903.3	14026.8	13967.5	11.9149	11.8059	11.8574	11.9231	107.73		4.83292	4.75128	-0.0520293	-0.211219	-0.0716453
SNORD104	30.9545	10.6764	46.5396	19.5104	3	1	5	2	10	10	10	10	1.80735	0.584963	2.45943	1.32193	107.681		4.95208	4.75062	-1.53572	0.588313	-0.665904
MESP1	26.3371	28.3545	27.1007	25.659	130	128	152.001	131	509.304	481.961	522.055	498.044	7.02791	7.00562	7.25267	7.03892	107.451		4.71903	4.74754	0.10648	0.0412319	-0.0376339
WDR55	28.4743	26.946	26.7524	25.2652	845.071	778.307	882.854	784.069	3062.26	3083.77	3071.7	3027.38	9.72378	9.60512	9.78685	9.61576	107.438		4.83159	4.74736	-0.0795885	-0.089989	-0.172504
COMTD1	32.6146	25.6722	27.9735	21.0335	117.767	85.526	114.815	77.669	372.574	355.681	382.035	360.223	6.8859	6.4267	6.84944	6.28852	107.294		5.02744	4.74542	-0.345308	-0.221456	-0.632825
ESPL1	31.5003	29.1287	23.932	22.7324	2085	1794	1819	1630	6829.58	6575.44	7074.68	6994.86	11.0262	10.8094	10.8293	10.6711	107.293		4.97729	4.74542	-0.112921	-0.396423	-0.470616
MPRIP	26.8609	25.8297	28.6509	25.9407	3130.8	2968.71	3689.1	3161.46	12026.4	12270.8	11984.9	11888.9	11.6125	11.5359	11.8492	11.6266	107.282		4.74744	4.74527	-0.056479	0.0930693	-0.0502908
PIP5K1A	35.6728	26.4838	23.8527	21.2168	1286.79	940.82	975.688	841.514	3721.95	3792.71	3807.38	3869.18	10.3301	9.87854	9.93102	9.7177	107.226		5.15675	4.74451	-0.429713	-0.58067	-0.749621
MED19	34.2433	25.3533	24.7046	22.7696	365.815	257.308	293.926	254.496	1102.27	1083.53	1107.42	1090.34	8.51694	8.01015	8.20176	7.99433	107.071		5.09775	4.74242	-0.433646	-0.471038	-0.588714
BRD9	33.0169	27.1824	21.6768	25.1885	840.659	663.979	613.073	671.6	2627.15	2607.89	2632.51	2601.02	9.71623	9.37608	9.26109	9.39253	107.065		5.04513	4.74234	-0.280532	-0.607055	-0.390436
SNORA71A	26.9169	15.252	33.847	31.0393	6	3	8	7	23	21	22	22	2.70044	1.80735	3.08746	2.90689	107.055		4.75044	4.74221	-0.819518	0.330515	0.205581
ABCF3	29.6475	26.48	24.9175	25.9916	785	652.001	723	711.001	2732.01	2628.78	2700.77	2668.53	9.61747	9.34984	9.49885	9.47472	107.037		4.88984	4.74196	-0.163011	-0.250754	-0.189865
CEP63	37.8567	27.4329	20.8732	20.7068	843.998	652.001	525	507	2300.38	2537.47	2341.12	2388.54	9.72195	9.34984	9.03755	8.98726	106.87		5.24248	4.73971	-0.464644	-0.858898	-0.870447
HIST3H2A	24.1113	28.2059	27.1629	27.2607	63	68	81	73	269.601	257.391	277.563	261.229	5.98868	6.09803	6.34873	6.19967	106.741		4.59164	4.73797	0.226286	0.171927	0.177113
CNOT10	38.436	28.0958	18.1494	21.9984	864.791	680.609	483.537	578.879	2321.54	2586.31	2479.82	2567.04	9.75704	9.41174	8.91897	9.17836	106.68		5.26438	4.73714	-0.4521	-1.08254	-0.805061
FAM72A	24.5391	24.9738	27.8962	29.2651	428.143	424.758	542.194	539.224	1800.25	1815.85	1809.1	1797.44	8.74363	8.73219	9.084	9.07608	106.674		4.61701	4.73707	0.0253338	0.184989	0.254101
ZMYM1	30.2162	28.0479	22.6532	25.7444	798.103	803.505	682	774.925	2725.34	3058.52	2802.26	2936.39	9.64133	9.65106	9.41469	9.59884	106.662		4.91725	4.7369	-0.107431	-0.415611	-0.231064
LINC01605	23.4001	28.1162	29.0869	25.9993	162	175	196	157	714.332	664.516	627.207	589.08	7.3443	7.45533	7.61839	7.29921	106.603		4.54844	4.7361	0.264889	0.313858	0.15196
KLHL7	26.9752	26.6095	26.01	26.9622	430.955	426.585	423.376	423.675	1648.43	1711.56	1515.09	1532.9	8.75307	8.73838	8.7275	8.72852	106.557		4.75356	4.73548	-0.0196904	-0.0525666	-0.000694528
TRIM8	32.0852	31.1061	21.765	21.5723	779	721	590	551	2505.15	2474.65	2523.17	2491.67	9.60641	9.49486	9.20579	9.10722	106.529		5.00384	4.7351	-0.0447113	-0.559901	-0.572726
UBE2G2	32.5574	24.2405	26.968	22.7576	983.836	718.113	912.318	736.687	3117.99	3162.83	3148.84	3157.86	9.94301	9.48907	9.83418	9.52589	106.524		5.02491	4.73503	-0.425565	-0.271736	-0.516636
C12orf57	31.2177	24.3593	21.8944	28.843	171.874	126.276	134.784	166.426	568.085	553.45	573.005	562.878	7.4294	6.98614	7.07985	7.38306	106.314		4.96429	4.73219	-0.357893	-0.511805	-0.114144
TBC1D7	28.2971	26.1973	27.6215	24.0303	299.053	280.368	334.763	278.726	1090.46	1142.61	1128.09	1131.5	8.22667	8.13375	8.38915	8.12529	106.146		4.82258	4.72991	-0.111237	-0.0348638	-0.235802
POMZP3	39.0843	31.7618	15.2407	20.0489	501.501	377.384	217.124	264.748	1323.95	1268.53	1326.04	1288.19	8.97155	8.5618	7.76569	8.0512	106.136		5.28852	4.72977	-0.299295	-1.35866	-0.963067
RBPJ	29.0555	26.2363	25.4003	25.3931	928.521	992.122	1060	1066.04	3297.35	4037.27	3884.37	4095.37	9.85957	9.9551	10.0505	10.0587	106.085		4.86074	4.72908	-0.147251	-0.193969	-0.194375
TMEM33	25.9226	26.2182	24.4253	29.3593	383.473	411.186	406.587	485.001	1526.36	1674.4	1549.42	1611.51	8.58486	8.6854	8.66919	8.92333	105.925		4.69614	4.72691	0.0163568	-0.0858368	0.179607
ILF3-AS1	29.9987	26.9353	25.9694	23.011	585.988	512.881	570.982	478.991	2015.53	2032.92	2046.51	2030.61	9.19596	9.00389	9.15856	8.90536	105.914		4.90683	4.72676	-0.155403	-0.208085	-0.382575
RNF167	40.8492	30.7926	15.8249	18.4264	694.249	492.202	295.201	321.073	1753.62	1706.55	1736.32	1699.8	9.44035	8.94457	8.208	8.329	105.893		5.35223	4.72646	-0.407721	-1.36811	-1.14853
PIAS1	27.0089	24.4825	26.458	27.9244	1046	1004	1153	1191	3996.01	4378.26	4056.26	4160.68	10.0314	9.97226	10.1718	10.2186	105.874		4.75536	4.7262	-0.141685	-0.0297338	0.048088
LOC105375666	32.0219	26.2825	22.8814	24.6683	54	43	43	44	174	174.673	174.92	174	5.76818	5.44294	5.44294	5.47573	105.854		5.00099	4.72593	-0.284956	-0.484884	-0.376397
BRPF1	33.7688	29.2189	20.161	22.659	1615.7	1294.04	1062.83	1122.09	4936.83	4728.31	4906.88	4830.84	10.6584	10.3382	10.0544	10.1326	105.808		5.07762	4.7253	-0.208787	-0.744122	-0.575608
UACA	32.3071	26.1001	22.7837	24.6157	1095.51	956.76	903.442	956.925	3498.79	3913.67	3690.87	3792.29	10.098	9.90277	9.82009	9.90302	105.807		5.01378	4.72529	-0.307795	-0.503849	-0.392273
RAB3GAP1	29.7055	26.0042	25.4212	24.6499	988.354	904.418	988.464	931.911	3433.03	3713.21	3619.25	3688.04	9.94961	9.82164	9.94977	9.86482	105.781		4.89266	4.72493	-0.191983	-0.224696	-0.269146
LAMP1	30.1209	28.2596	26.6182	20.7586	598.861	536.327	588.193	434.539	2051.45	2026.23	2056.81	2042.06	9.22728	9.06831	9.20137	8.765	105.757		4.91269	4.72461	-0.0920243	-0.178352	-0.537057
NUP37	34.321	25.1073	23.4407	22.8021	420.067	337.746	340.243	325.763	1262.88	1436.2	1351.05	1393.68	8.71619	8.40193	8.41254	8.34989	105.671		5.10102	4.72344	-0.450984	-0.550076	-0.589924
NT5C	29.6992	21.5384	27.3278	27.0635	174.695	119.104	187.501	172.019	606.928	590.387	638.633	620.05	7.45282	6.90212	7.5546	7.43061	105.629		4.89235	4.72286	-0.463512	-0.120054	-0.134077
MKS1	29.6808	25.8013	24.5667	25.5587	552.412	464.591	514.335	500.273	1920.39	1922.44	1948.73	1909.43	9.11091	8.86137	9.00797	8.96801	105.608		4.89146	4.72257	-0.202085	-0.272827	-0.215714
RPL19	41.722	34.6829	14.1331	15.001	400.603	310.376	150.584	148.722	990.72	955.428	991.732	967.149	8.64783	8.2802	7.23921	7.22132	105.539		5.38274	4.72163	-0.266585	-1.56173	-1.47575
SBF1	27.8601	26.3307	24.5672	26.7762	1562.76	1378.47	1523.05	1570.25	5787.78	5589.33	5770.48	5720.79	10.6103	10.4294	10.5732	10.6172	105.534		4.80013	4.72157	-0.0814538	-0.181465	-0.0572475
NLN	29.2522	26.5183	24.777	24.9795	958.262	942.913	961.346	946.072	3380.09	3796.21	3611.48	3694.68	9.90503	9.88175	9.90966	9.88657	105.527		4.87047	4.72147	-0.141559	-0.239545	-0.227798
SDHAF3	25.7234	24.518	29.1904	26.0109	389	369	499	427	1560.36	1606.82	1591.16	1601.43	8.60548	8.52943	8.96434	8.73978	105.443		4.68501	4.72031	-0.0692398	0.182415	0.0160351
SH3GLB2	24.9509	28.1196	25.5612	26.7622	479.543	468.259	535.161	486.144	1983.1	1777.87	1948.75	1772.06	8.90702	8.8727	9.06518	8.92672	105.394		4.64102	4.71965	0.172486	0.0348636	0.101109
SLC35B1	34.2327	31.3841	17.3431	22.422	487.085	429.631	272.046	335.675	1468.13	1461.53	1460.05	1460.43	8.92951	8.74863	8.09036	8.39307	105.382		5.0973	4.71949	-0.125341	-0.981011	-0.610459
EHMT1	24.3802	35.4548	23.0832	22.4164	1098.52	1520.99	1151.09	1069.26	4649.15	4580.12	4641.56	4653.23	10.102	10.5713	10.1694	10.0631	105.335		4.60764	4.71884	0.54027	-0.0788642	-0.121154
ODF2	28.1029	30.2493	24.7947	22.1259	1006.42	1024.31	988.794	819.53	3695.15	3615.27	3711.92	3613.27	9.97574	10.0011	9.95026	9.67953	105.273		4.81265	4.71799	0.106184	-0.180685	-0.344983
KIN	34.0258	25.6034	21.1336	24.3089	654.408	518.626	483.099	523.054	1984.46	2162.62	2127.72	2099.02	9.35515	9.01994	8.91767	9.03219	105.072		5.08856	4.71523	-0.410292	-0.687092	-0.485143
CENPM	33.2367	23.0294	21.0843	27.7012	276.983	183.674	197.614	237.299	859.878	851.507	872.391	835.668	8.11626	7.52493	7.63019	7.8936	105.052		5.05471	4.71495	-0.529298	-0.656608	-0.262831
MIB1	28.5228	28.681	21.9861	25.8517	1297	1415	1243	1409	4691.91	5267.29	5262.31	5316.9	10.3415	10.4671	10.2802	10.461	105.042		4.83404	4.71482	0.00797811	-0.375524	-0.141857
BPTF	31.425	26.4597	27.0385	20.1135	3012.31	2596.53	2925.32	2145.8	9890.7	10476.9	10070.3	10407.3	11.5569	11.3426	11.5146	11.0676	105.037		4.97384	4.71475	-0.248116	-0.216897	-0.643748
ZDHHC7	30.4818	25.7059	24.7068	24.1236	809.022	730.602	825.408	756.011	2738.55	3034.39	3109.6	3057.19	9.66093	9.51393	9.68984	9.56322	105.018		4.92988	4.7145	-0.245849	-0.303039	-0.337506
MUTYH	30.5862	26.0688	24.0434	24.2855	512.002	390	449.001	417.001	1727.22	1597.23	1738.22	1675.04	9.00141	8.60918	8.81218	8.70564	104.984		4.93481	4.71402	-0.230552	-0.34724	-0.332787
UBE2G1	28.5989	25.8004	26.5867	23.9443	912.173	886.554	989.329	875.431	3291.01	3668.62	3463.62	3566.61	9.83395	9.79288	9.95104	9.77467	104.93		4.83789	4.71329	-0.148567	-0.105256	-0.256277
RPS10-NUDT3	24.5008	27.991	27.3017	25.1167	576.324	663.381	728.994	647.548	2427.1	2530.28	2485.35	2515.05	9.17199	9.37478	9.51075	9.33996	104.91		4.61476	4.71301	0.192133	0.156161	0.0358145
TRAPPC8	30.3514	23.9946	24.323	26.1995	1220.32	1076.26	1153.44	1220.76	4148.55	4788.79	4413.97	4545.4	10.2536	10.0725	10.1723	10.2541	104.869		4.92369	4.71244	-0.339052	-0.319441	-0.212221
PFDN5	23.2146	27.2261	27.1466	27.2004	96.718	106.396	126.409	117.599	429.88	417.217	433.428	421.758	6.60315	6.74006	6.98765	6.88385	104.788		4.53696	4.71133	0.229961	0.225739	0.228598
TBKBP1	29.6257	31.3654	21.3463	22.3769	856.999	859.001	702	674	2984.8	2923.93	3061.03	2938.3	9.74399	9.74736	9.45635	9.39767	104.714		4.88878	4.71031	0.0823245	-0.47286	-0.404837
THRAP3	32.5735	28.7445	22.7121	20.6681	1508.7	1322.68	1192.47	1057.85	4779.02	4912.74	4887.01	4992.98	10.5596	10.3698	10.2203	10.0476	104.698		5.02563	4.71009	-0.180413	-0.520239	-0.656292
MAN2A2	31.873	27.6637	21.6586	23.3939	1697	1405.01	1319	1315	5493.66	5422.4	5668.49	5483.53	10.7292	10.4569	10.3658	10.3614	104.589		4.99426	4.70859	-0.20434	-0.557393	-0.446204
HACD1	26.5288	25.393	25.1106	27.5085	153.367	153.569	167.78	177.652	596.509	645.673	621.924	630.001	7.26554	7.26743	7.39472	7.47696	104.541		4.72949	4.70792	-0.063127	-0.0792626	0.0523175
TMEM134	27.5013	28.4417	24.1489	24.407	205.253	205.627	202.789	187.166	770.084	771.881	781.634	748.076	7.68477	7.68739	7.66739	7.55202	104.499		4.78143	4.70734	0.0485075	-0.187543	-0.172205
LSS	26.0099	26.9203	26.0508	25.4968	1081.36	1053.46	1205.43	1119.39	4289.76	4177.93	4306.99	4282.86	10.0793	10.0416	10.2359	10.1291	104.478		4.70099	4.70705	0.0496316	0.00226815	-0.0287469
NUPL2	31.8536	31.561	21.1386	19.9213	408.806	405.261	300.688	279.991	1324.22	1370.91	1324.01	1371.08	8.67704	8.66449	8.23452	8.13181	104.475		4.99338	4.70701	-0.0133118	-0.591579	-0.677146
VRK3	27.9539	27.5537	24.6879	24.2228	529.74	486.996	510.573	475.377	1955.34	1886.98	1924.99	1914.48	9.0505	8.92925	8.99739	8.89444	104.418		4.80498	4.70623	-0.0208005	-0.179247	-0.206686
HEXA	26.9197	25.2828	26.2188	25.8315	523.865	462.454	563.863	522.798	2007.94	1952.85	2001.77	1974.34	9.03443	8.85473	9.14048	9.03149	104.253		4.75059	4.70394	-0.090511	-0.038065	-0.0595357
ATF6	34.0349	22.9295	21.8695	25.3098	744.975	578.931	638.662	664.08	2258.49	2695.6	2718.22	2559.58	9.54202	9.17849	9.32004	9.3763	104.144		5.08894	4.70243	-0.56981	-0.638093	-0.427321
CENPF	26.555	24.8984	25.7982	26.7609	2376.06	2409.83	2704.45	2756.66	9232.35	10333.3	9757.56	10048.9	11.2147	11.235	11.4014	11.429	104.013		4.73091	4.70061	-0.0929296	-0.0417121	0.0111432
RTF1	30.55	27.9274	23.8628	21.6484	1504	1379	1328	1161	5079.7	5271.78	5180	5231.71	10.5551	10.4299	10.3756	10.1818	103.989		4.9331	4.70028	-0.129491	-0.356411	-0.496916
FAM204A	29.1186	24.859	23.7029	26.2901	1152.01	1025.32	1068.17	1159.43	4082.14	4403.5	4194.62	4302.16	10.1706	10.0026	10.0616	10.1798	103.971		4.86387	4.70003	-0.228169	-0.296875	-0.147418
SMC2	32.4816	25.394	21.1568	24.8987	1218.83	1112.47	991.859	1128.25	3871.73	4677.13	4363.68	4420.43	10.2519	10.1202	9.95472	10.1405	103.931		5.02155	4.69948	-0.355137	-0.618502	-0.383556
SPECC1L	31.5014	28.7835	18.8791	24.7392	2216.01	1967.32	1482.06	1854.9	7258.44	7297.17	7306.95	7314.28	11.1141	10.9424	10.5339	10.8575	103.903		4.97734	4.6991	-0.130173	-0.738623	-0.348617
ISCU	28.7129	29.1	22.0342	24.033	530	526	450	461.001	1904.59	1929.82	1900.94	1871.24	9.05121	9.04029	8.81538	8.85019	103.88		4.84363	4.69878	0.0193174	-0.381958	-0.256682
TBX1	23.3524	24.0119	32.1278	24.3706	265	254	413	284	1170.89	1129.36	1196.53	1136.81	8.05257	7.99152	8.69174	8.15228	103.863		4.5455	4.69853	0.0401843	0.460255	0.0615763
CENPL	33.1812	30.1924	19.1223	21.3463	669.999	645.984	448.999	506	2083.46	2284.27	2185.54	2312.41	9.38909	9.33647	8.81217	8.98442	103.842		5.05229	4.69825	-0.136179	-0.795112	-0.636382
RBFOX2	35.9465	15.1808	28.0316	24.6323	2171.62	740.766	1994.76	1494.86	6233.47	5209.66	6623.62	5920.12	11.0849	9.53385	10.9624	10.5463	103.791		5.16778	4.69754	-1.2436	-0.358796	-0.545298
EHBP1	30.3679	26.6505	22.6352	24.1344	1339.37	1263.53	1164.38	1213.03	4550.8	5061.78	4788.12	4903.11	10.3879	10.3038	10.186	10.245	103.788		4.92448	4.6975	-0.188387	-0.423982	-0.331459
NUP153	34.2551	25.2709	21.8519	22.3893	1740.75	1373.72	1306.08	1276.96	5243.4	5803.64	5563.32	5563.82	10.7659	10.4244	10.3516	10.3191	103.767		5.09825	4.69721	-0.438841	-0.648559	-0.613507
RWDD2B	34.8139	27.5127	20.9221	20.4382	552.01	450.841	381.366	361.313	1636.05	1749.5	1696.63	1724.56	9.10986	8.81807	8.57692	8.4991	103.687		5.12159	4.69609	-0.339566	-0.734632	-0.768394
MTSS1L	25.9308	33.9191	20.0474	23.7805	1030.58	1251.83	892.893	955.071	4100.79	3940.26	4145.66	3917.87	10.0099	10.2904	9.80315	9.90022	103.678		4.69659	4.69596	0.387431	-0.371249	-0.124885
TEX264	35.3481	27.6578	18.9723	21.6972	404.884	297.857	243.775	262.263	1181.86	1149.78	1195.97	1179.16	8.66315	8.2209	7.93236	8.03762	103.675		5.14356	4.69593	-0.353943	-0.897736	-0.704123
HEATR6	29.0864	25.514	24.9882	24.0706	1293	1144	1274	1169	4586.81	4787.09	4745.55	4737.65	10.3371	10.1605	10.3157	10.1917	103.659		4.86227	4.69571	-0.189058	-0.219096	-0.27307
ARID4B	28.9529	32.1843	20.7181	21.7649	964.522	1144.8	800.579	823.076	3437.33	3797.6	3596.72	3689.09	9.91442	10.1615	9.6458	9.68576	103.62		4.85564	4.69516	0.152647	-0.482817	-0.411706
SNHG21	28.9085	24.1163	24.9297	25.5432	144	120.001	142	140	513.972	531.244	530.18	534.675	7.17493	6.9129	7.15482	7.13443	103.498		4.85342	4.69346	-0.261482	-0.213624	-0.178555
SGCB	29.5264	23.5799	24.4797	25.781	818	684.99	781	801	2858.55	3101.47	2969.59	3030.89	9.67684	9.42099	9.6101	9.64656	103.367		4.88393	4.69163	-0.324449	-0.270416	-0.1957
PAFAH1B3	25.363	21.6253	28.4656	27.7571	211.08	169.486	267.498	234.005	858.711	836.753	874.689	822.406	7.72506	7.40927	8.06608	7.87347	103.211		4.66465	4.68945	-0.230009	0.166494	0.130131
MYCBP2	26.8923	25.3705	24.4566	26.305	3876.93	3767.99	3975	4245	14875.2	15856.5	15128.5	15742.5	11.9209	11.8798	11.9569	12.0517	103.024		4.74912	4.68684	-0.0840415	-0.13697	-0.031854
LINC00339	28.8374	27.9689	22.3298	23.8875	263.001	251	229	234.001	941.028	958.125	954.561	955.611	8.04166	7.97441	7.84235	7.87345	103.024		4.84987	4.68683	-0.0441149	-0.368969	-0.271683
C2orf74	28.9855	23.9303	25.4207	24.6777	175.723	148.324	178.907	167.46	625.531	661.737	655.077	661.976	7.46126	7.21746	7.48709	7.39197	103.014		4.85726	4.6867	-0.276495	-0.189329	-0.232124
RRP7BP	33.8062	23.4826	22.2424	23.4658	773.699	499.171	561.24	554.541	2361.44	2269.48	2348.66	2305.34	9.59656	8.96483	9.13376	9.11645	102.997		5.07922	4.68646	-0.525695	-0.603974	-0.526729
TTC8	29.4498	26.4757	22.7225	24.3234	542	502.348	478.92	494.904	1898.97	2025.73	1961.82	1984.87	9.08348	8.97398	8.90515	8.95246	102.971		4.88019	4.6861	-0.15359	-0.374138	-0.275911
MND1	27.64	24.3391	28.8504	22.1254	146.41	142.864	171.474	128.026	546.55	626.677	553.223	564.473	7.19879	7.16354	7.42605	7.00592	102.955		4.78869	4.68587	-0.183485	0.0618324	-0.321054
KNTC1	27.3779	25.1391	23.7652	26.6067	1628	1596	1613	1798	6135.58	6778.09	6317.5	6592.27	10.6693	10.6407	10.656	10.8126	102.889		4.77494	4.68494	-0.12308	-0.204161	-0.0412249
UBIAD1	29.5385	26.6351	23.0455	23.6235	1129.16	987.902	1009.89	966.223	3944.28	3959.89	4078.88	3989.98	10.1417	9.94895	9.98069	9.91696	102.843		4.88452	4.68429	-0.149265	-0.358111	-0.322375
EXOC5	26.2045	24.3191	25.4604	26.6087	787.684	783.036	882.615	902.689	3101.54	3437.62	3226.7	3309.41	9.62239	9.61386	9.78646	9.81888	102.593		4.71174	4.68079	-0.107724	-0.0415605	0.0220839
ICMT	34.8627	33.7677	17.9044	16.0566	1580.26	1490.01	905.49	774.251	4677.03	4710.98	4707.35	4703.98	10.6264	10.5416	9.82335	9.59759	102.591		5.12361	4.68077	-0.0460418	-0.96137	-1.11852
MFSD12	25.7176	31.4163	26.56	18.8054	398.35	456.001	458.205	312.14	1598.22	1549.65	1605.78	1619.2	8.6397	8.83447	8.84142	8.28836	102.499		4.68468	4.67947	0.288758	0.0464964	-0.451606
GUSBP1	38.8013	24.7638	18.1811	20.7294	403.703	251.328	227.791	227.441	1073.54	1083.55	1166.19	1070.33	8.65894	7.97629	7.83473	7.83252	102.476		5.27803	4.67914	-0.647872	-1.09367	-0.904428
BRWD1	27.5184	26.049	25.9374	22.9685	453.788	572.748	601.065	443.592	1701.49	2347.45	2156.99	1884.03	8.82746	9.16302	9.23258	8.79471	102.473		4.78233	4.6791	-0.0791684	-0.0853656	-0.26074
CREBBP	29.957	31.416	18.8087	22.131	2640	2747	2047	2291	9093.02	9335.37	10130.1	10098.6	11.3666	11.4239	10.9996	11.1621	102.313		4.90482	4.67684	0.0686078	-0.671492	-0.436824
CNPY2	28.0063	23.1671	27.7904	23.2797	268.227	218.832	302.962	241.582	988.207	1008.47	1014.72	1012.33	8.07	7.77697	8.24537	7.91935	102.244		4.80768	4.67587	-0.273674	-0.0111646	-0.266679
MAPK6	29.1766	28.3497	22.9087	21.7873	858.776	912.121	794.477	741.37	3037.02	3435.01	3228	3319.46	9.74698	9.83387	9.63477	9.53502	102.222		4.86674	4.67557	-0.0414777	-0.348915	-0.421323
PNPT1	33.0254	23.9329	19.099	26.088	643.405	505.823	450.201	574.608	2010.2	2256.46	2194.06	2148.66	9.3307	8.98391	8.81603	9.16769	102.145		5.0455	4.67448	-0.464581	-0.790075	-0.34019
DUXAP10	35.2325	24.1754	20.805	21.9279	763.575	559.562	526.142	542.669	2236.2	2471.14	2353.91	2414.21	9.57757	9.12944	9.04068	9.08526	102.141		5.13883	4.67441	-0.543363	-0.759979	-0.68414
CCT6P1	44.5012	26.5851	13.8801	17.0781	657.162	412.134	237.061	284.887	1523.71	1655.1	1589.72	1627.31	9.3612	8.68872	7.89215	8.15678	102.045		5.47577	4.67306	-0.743224	-1.68082	-1.38169
SLC25A26	24.9989	20.7409	29.5002	26.6566	327	296.001	459.001	403	1349.67	1523.66	1448.24	1474.81	8.35535	8.21189	8.84392	8.65642	101.897		4.64379	4.67096	-0.269388	0.238859	0.0926269
CHKB	34.1003	25.4758	19.7409	22.5682	475.645	332.135	305.694	325.583	1439.22	1391.91	1441.36	1407.35	8.89526	8.3778	8.2583	8.3491	101.885		5.09171	4.6708	-0.420654	-0.788594	-0.595495
CENPE	23.3465	29.6671	22.9883	25.8283	1103.42	1514.95	1250.36	1377.38	4876.64	5451.9	5062.7	5202.29	10.1084	10.5655	10.2887	10.4282	101.83		4.54514	4.67002	0.345658	-0.0223092	0.145743
MSANTD3	26.2193	21.4233	29.7394	24.446	396.735	343.704	523.056	417.37	1561.28	1712.86	1637.08	1665.52	8.63385	8.42712	9.0322	8.70691	101.828		4.71256	4.66999	-0.291449	0.181743	-0.101034
YAF2	32.0289	31.0557	21.2709	17.4339	443	362.999	277.002	281.075	1427.13	1247.93	1212.12	1572.76	8.79279	8.50581	8.11635	8.13738	101.789		5.0013	4.66944	-0.044516	-0.590492	-0.877474
ADD3	31.8804	22.6674	23.1348	24.0457	916.363	697.807	772.462	787.766	2965.83	3286.69	3107.88	3195.92	9.84056	9.44772	9.59425	9.62254	101.728		4.9946	4.66858	-0.492052	-0.462604	-0.406892
SNORA5C	23.4504	30.5039	21.1544	26.6051	5	6	5	6	22	21	22	22	2.45943	2.70044	2.45943	2.70044	101.714		4.55154	4.66837	0.379386	-0.148653	0.182093
PAXBP1	31.3252	28.6226	19.4227	22.1593	768.045	784.036	574.603	641.631	2529.85	2924.5	2753.66	2824.65	9.58599	9.6157	9.16768	9.32672	101.53		4.96925	4.66576	-0.13017	-0.689575	-0.499409
MAGI2-AS3	32.9582	23.6785	21.7489	23.0749	551	409	447.001	470.002	1725	1844.13	1913.04	1986.99	9.10722	8.67772	8.80575	8.87806	101.461		5.04256	4.66478	-0.477057	-0.599694	-0.514309
TXN2	34.5181	24.2077	19.291	23.1778	470.438	305.133	278.43	323.953	1406.23	1345.74	1343.43	1363.47	8.87939	8.25566	8.12376	8.34187	101.195		5.10928	4.66099	-0.511887	-0.839429	-0.574613
HIST1H2BD	40.6046	30.4278	13.8402	16.2564	226.138	158.999	71.999	92	574.647	557.892	484.22	552.078	7.82425	7.3174	6.17989	6.53138	101.129		5.34357	4.66005	-0.416252	-1.55278	-1.32064
NUP50	24.3496	23.7498	28.5328	24.3748	1017.7	1024.23	1363.46	1135.77	4312.5	4604.25	4447.87	4545.52	9.9918	10.001	10.4136	10.1501	101.007		4.60583	4.65831	-0.0359787	0.228725	0.00149497
SMCHD1	27.7103	25.5579	22.4466	25.209	1603	1643	1555	1717	5968.9	6863.37	6448.11	6644.32	10.647	10.6826	10.6032	10.7461	100.924		4.79235	4.65712	-0.116655	-0.303924	-0.136481
SEC62	25.8067	26.8855	22.8271	25.3893	774.161	826.404	773.803	837.248	3095.28	3281.69	3155.24	3216.92	9.59742	9.69158	9.59675	9.71037	100.909		4.68967	4.65691	0.059083	-0.177	-0.0235279
USP8	30.0894	23.9319	21.9637	24.9178	1148.19	1007.74	994.87	1105.53	3937.34	4495.66	4216.12	4328.08	10.1658	9.97762	9.95909	10.1112	100.903		4.91118	4.65682	-0.330322	-0.454133	-0.272077
ARRB2	21.1216	27.2404	22.0522	30.4555	369.118	440.839	428.613	552.597	1803.18	1727.8	1809.11	1770.03	8.52989	8.78574	8.74521	9.11139	100.87		4.40065	4.65635	0.367024	0.0621985	0.527979
PLOD2	25.9855	26.0687	25.0779	23.7138	578.815	631.409	658.508	606.803	2298.32	2585.92	2444.12	2496.22	9.1782	9.30357	9.36415	9.24627	100.846		4.69964	4.65601	0.0046117	-0.0512898	-0.131981
METTL14	28.9733	22.6077	22.5061	26.7533	556.46	466.034	516.466	590.855	1981.7	2200.83	2135.97	2154.47	9.12143	8.86584	9.01393	9.20788	100.84		4.85665	4.65593	-0.357911	-0.36441	-0.115008
FAM72B	26.2298	21.8076	27.0792	25.6144	425.806	357.62	480.556	439.846	1675.02	1750.8	1651.81	1675.15	8.73575	8.4843	8.91006	8.78249	100.731		4.71313	4.65436	-0.266374	0.0459817	-0.034253
ARL17B	26.7569	25.5074	21.8294	26.6337	233.089	230.906	200.555	237.664	898.852	966.481	855.154	870.496	7.86783	7.85428	7.65145	7.89581	100.728		4.74184	4.65431	-0.0689935	-0.293638	-0.00665665
TIMM9	23.5343	22.9791	25.6715	28.511	170.255	175.259	212.452	232.296	746.453	814.278	770.306	794.814	7.41578	7.45745	7.73438	7.86292	100.696		4.55669	4.65386	-0.0344381	0.125403	0.276754
WDR41	31.4505	19.5784	24.0281	25.5901	551.852	392.402	526.058	547.893	1810.49	2139.82	2037.82	2088.62	9.10944	8.61803	9.04045	9.09907	100.647		4.97501	4.65316	-0.683816	-0.388355	-0.297493
CXXC1	29.0693	26.9906	23.4102	21.1309	850	736	757	646	3017.07	2911.32	3009.84	2982.29	9.73217	9.52454	9.5651	9.33651	100.601		4.86143	4.6525	-0.10704	-0.312359	-0.460141
USF2	27.8843	26.8721	23.7548	21.9341	384.871	339.945	349.233	305.965	1424.16	1350.61	1368.42	1360.78	8.5901	8.41128	8.45011	8.25958	100.445		4.80138	4.65027	-0.0533443	-0.231236	-0.346276
TCFL5	25.6287	25.4466	28.8387	20.5189	500.44	467.708	629.137	432.973	2014.77	1962.32	2030.59	2058.46	8.96849	8.87101	9.29838	8.7598	100.433		4.67969	4.65009	-0.0102884	0.170245	-0.320805
HMG20B	21.9473	26.8431	24.6436	26.9437	369.699	416.966	459.407	466.393	1738.07	1658.41	1735.19	1688.62	8.53216	8.70551	8.8452	8.86695	100.378		4.45597	4.6493	0.290504	0.167169	0.295901
PAM	26.3627	22.9755	26.2664	24.692	931.995	850.706	1069.54	967.774	3647.76	3953.1	3790.1	3823.43	9.86495	9.73336	10.0635	9.91927	100.297		4.72043	4.64813	-0.198402	-0.00527899	-0.0944557
NGLY1	27.8261	32.7253	20.5804	19.1424	542.049	678.923	470.933	412.363	2009.96	2214.93	2129.9	2101.45	9.08361	9.40817	8.88091	8.68952	100.274		4.79837	4.64781	0.233966	-0.435172	-0.539668
KIF1A	32.0072	28.1881	21.0037	19.0477	2864.74	2354.47	2067.45	1777.78	9235.06	8917.65	9162.05	9104.83	11.4844	11.2015	11.014	10.7963	100.247		5.00033	4.64741	-0.183312	-0.607758	-0.748784
RAD51	32.1268	24.3466	20.6799	22.8852	549.388	423.364	414.472	433.332	1764.47	1856.52	1865.52	1847.14	9.10299	8.72746	8.69687	8.76099	100.038		5.0057	4.64441	-0.400054	-0.635548	-0.489358
ZNF644	29.531	27.1679	18.8645	24.4003	716.366	706.534	465.399	564.075	2502.99	2776.52	2296.32	2255.15	9.48556	9.46564	8.86387	9.14102	99.9638		4.88416	4.64333	-0.120323	-0.646553	-0.275327
RMDN1	31.4645	16.8637	25.655	25.9644	395.412	241.32	389.017	427.367	1296.67	1527.79	1411.39	1605.68	8.62904	7.91779	8.60554	8.74102	99.9477		4.97565	4.6431	-0.899804	-0.294485	-0.277193
PSPC1	35.9426	28.3258	18.7014	16.9683	656.625	506.315	377.125	338.817	1884.99	1908.37	1877	1947.89	9.36002	8.98532	8.56081	8.40649	99.938		5.16762	4.64296	-0.343579	-0.942551	-1.08286
NDUFA12	17.9159	25.6503	32.1439	24.2234	54.845	86.166	118.923	86.358	315.866	358.646	344.365	347.778	5.79038	6.43739	6.89994	6.44059	99.9337		4.16317	4.6429	0.517736	0.843304	0.435161
ABCF2	23.5767	25.2283	36.5579	14.4119	580.325	587.654	995.716	370.86	2539.74	2486.9	2535.17	2510.3	9.18196	9.20005	9.96031	8.53667	99.7748		4.55929	4.6406	0.0976777	0.632821	-0.710104
MON1A	27.8263	27.6764	22.4504	21.6013	515	481.999	462	441	1909.65	1859.35	1915.45	1991.57	9.00983	8.91438	8.85331	8.78627	99.5543		4.79838	4.63741	-0.00779425	-0.309709	-0.365334
QSOX2	26.9651	27.6835	21.9817	22.7401	1160	1139	1048	1031	4438.73	4392.65	4437.65	4422.85	10.1805	10.1542	10.0341	10.0105	99.3704		4.75302	4.63474	0.0379366	-0.294788	-0.24585
DXO	30.4338	25.9826	18.4311	24.5192	438.146	343.97	298.205	365.717	1485.47	1413.39	1505.97	1455.04	8.77691	8.42823	8.22258	8.51655	99.3668		4.9276	4.63469	-0.228128	-0.723534	-0.311764
THEM4	24.2792	23.3235	24.8162	26.871	361.624	355.793	422.521	442.928	1536.83	1628.65	1584.77	1608	8.50034	8.47692	8.72459	8.79256	99.2898		4.60165	4.63357	-0.0579353	0.0315608	0.146331
SNORD27	30.9545	10.6764	18.6159	39.0208	3	1	2	4	10	10	10	10	1.80735	0.584963	1.32193	2.16993	99.2675		4.95208	4.63325	-1.53572	-0.733615	0.334096
YOD1	28.7513	27.8582	21.0718	21.5328	981	993	816	814	3520.58	3805.58	3604.47	3687.74	9.93884	9.95638	9.67331	9.66977	99.214		4.84555	4.63247	-0.0455241	-0.448312	-0.417092
HIST2H2BC	41.8698	29.2685	11.9419	16.126	162	106	52	65	399.223	386.66	405.304	393.209	7.3443	6.73471	5.71425	6.03342	99.2062		5.38784	4.63236	-0.516562	-1.80987	-1.37652
SMDT1	22.7278	30.022	25.5566	20.8424	145.388	178.494	161.863	134.608	660.045	634.755	589.519	630.03	7.18872	7.48377	7.34308	7.07797	99.1488		4.50639	4.63152	0.401564	0.169241	-0.124937
TRMO	27.9504	24.4934	21.5482	25.1552	486.996	422.868	421	478.009	1797.79	1843.24	1818.54	1853.72	8.92925	8.72577	8.71939	8.9024	99.1473		4.8048	4.6315	-0.190474	-0.375298	-0.152008
CHD8	30.443	31.2184	17.0075	20.4769	2737.82	2756.93	1718.13	1978.91	9279.39	9428.43	9403.05	9427.53	11.4191	11.4291	10.747	10.9509	99.1457		4.92804	4.63148	0.0362886	-0.83994	-0.572113
FAM92A	30.1469	19.3148	21.1993	28.4736	336.313	219.968	270.104	344.46	1151.07	1215.89	1185.94	1180.14	8.3958	7.78443	8.08004	8.43029	99.1346		4.91394	4.63132	-0.642301	-0.507991	-0.0823856
ANKRD1	28.2663	24.4986	15.3038	31.0352	497	447	310	609	1814.22	1948	1885.46	1914.25	8.95855	8.80574	8.27845	9.25148	99.1039		4.82101	4.63087	-0.206381	-0.885196	0.134825
HS6ST2	24.5912	29.489	21.6458	23.2725	589.561	716.214	583.619	614.176	2473.72	2593.03	2509.62	2574.46	9.20472	9.48525	9.19012	9.26368	98.9986		4.62007	4.62934	0.26203	-0.184057	-0.0795155
PMS1	27.2386	25.171	23.0214	23.5595	479.471	454.185	409.347	411.825	1816.26	1926.44	1655.06	1705.23	8.9068	8.82872	8.67894	8.68764	98.9906		4.76758	4.62922	-0.113891	-0.242678	-0.209343
CSK	25.6906	21.9974	25.0204	26.2602	591.467	472.045	635.859	625.608	2375.52	2291.06	2365.48	2324.02	9.20937	8.88431	9.3137	9.29027	98.9686		4.68317	4.6289	-0.223907	-0.0381336	0.0316405
CADM1	23.9678	22.7226	27.3014	24.9715	803.314	795.724	1050.33	937.92	3458.27	3738.77	3580.93	3664.01	9.65072	9.63703	10.0373	9.87409	98.9633		4.58303	4.62882	-0.0769726	0.187874	0.0591835
NASP	37.0759	26.165	17.0176	18.6678	948.809	766.231	569.485	505.184	2640.52	3126.53	3114.85	2639.94	9.89073	9.58258	9.15478	8.98209	98.9263		5.21241	4.62828	-0.502841	-1.12345	-0.989932
CHML	24.7941	23.8625	24.6667	25.5095	975	1010	1122	1145	4057.5	4518.86	4233.84	4378.65	9.93	9.98085	10.1325	10.1618	98.8328		4.63193	4.62692	-0.05525	-0.00743243	0.0410353
[truncated: 31,741 more rows]

## Sheet: Abundance
	abundance.EV	abundance.Uned	abundance.WT	abundance.ED	Sum		log2EV	Log2.Mean	Log2(Uned/EV)	Log2(WT/EV)	Log2(ED/EV)	sum	max
SCN8A	1.8222	1.18522	1e-06	0.985135	3.99256		0.865682	-0.002687	-0.620527	-20.7973	-0.887289	22.3051	20.7973				Uned = Uneditable AZIN1
POU2F1	2.29099	0.225602	3e-06	0.094729	2.61133		1.19597	-0.615217	-3.34412	-19.5426	-4.59602	27.4827	19.5426				WT = Wild type AZIN1
ORAI2	1e-06	1e-06	0.594082	0.534338	1.12842		-19.9316	-1.82569	0	19.1803	19.0274	38.2077	19.1803				ED = Edited AZIN1
ARFGEF3	1e-06	0.372668	1e-06	1e-06	0.372671		-19.9316	-3.42403	18.5075	0	0	18.5075	18.5075				The darker the shade of red the greater decrease of gene expression
FAM160A1	1.67024	1.20247	1.20329	1.1e-05	4.07602		0.740058	0.0271604	-0.474056	-0.47307	-17.2122	18.1593	17.2122				The darker the shade of green the greater increase of gene expression
TMEM132B	1e-06	0.118149	0.04177	0.065131	0.225051		-19.9316	-4.15168	16.8502	15.3502	15.9911	48.1915	16.8502
PTCHD1	1e-06	0.097796	2e-06	2e-06	0.097801		-19.9316	-5.35401	16.5775	1	1	18.5775	16.5775
SV2C	2e-06	3e-06	0.183099	3e-06	0.183107		-18.9316	-4.44924	0.584963	16.4823	0.584963	17.6522	16.4823				Increase Decrease
MYO15A	0.132564	2e-06	4e-06	3e-06	0.132573		-2.91524	-4.91514	-16.0163	-15.0163	-15.4314	46.464	16.0163
ZNF704	0.185917	3e-06	0.075672	0.337011	0.598603		-2.42727	-2.74033	-15.9193	-1.29683	0.858137	18.0743	15.9193
RBM20	0.050001	0.019964	1e-06	1e-06	0.069967		-4.3219	-5.83718	-1.32456	-15.6097	-15.6097	32.5439	15.6097
LRP2	0.474341	1.11506	1.5e-05	0.509889	2.09931		-1.076	-0.930088	1.23312	-14.9487	0.104259	16.2861	14.9487
ENTPD1	8e-06	0.094911	0.247825	0.140778	0.483522		-16.9316	-3.04835	13.5343	14.919	14.1031	42.5563	14.919
FRY	9e-06	1.3e-05	0.277672	0.021527	0.299221		-16.7616	-3.74072	0.530515	14.9131	11.2239	26.6675	14.9131
ZFHX3	0.21447	0.18412	0.984767	8e-06	1.38336		-2.22115	-1.53182	-0.22013	2.19901	-14.7104	17.1296	14.7104
HSPG2	1.8e-05	0.32082	1.6e-05	1.6e-05	0.32087		-15.7616	-3.63994	14.1215	-0.169925	-0.169925	14.4613	14.1215
VWA5B1	0.083856	7e-06	0.16914	0.019865	0.272868		-3.57594	-3.87372	-13.5483	1.01223	-2.07769	16.6382	13.5483
NKD1	7e-05	0.785359	6.3e-05	6.4e-05	0.785556		-13.8023	-2.34821	13.4537	-0.152003	-0.129283	13.735	13.4537
PPARGC1B	0.04261	4e-06	0.764163	0.541573	1.34835		-4.55266	-1.5688	-13.3789	4.16462	3.66789	21.2114	13.3789
SPTB	0.074144	0.252934	7e-06	0.02657	0.353655		-3.75353	-3.49959	1.77036	-13.3707	-1.48053	16.6216	13.3707
CSMD3	1e-05	2.3e-05	1.5e-05	0.086374	0.086422		-16.6096	-5.53246	1.20163	0.584963	13.0764	14.863	13.0764
LAMA2	0.059797	7e-06	0.178889	0.072486	0.311179		-4.06378	-3.68418	-13.0604	1.58092	0.277629	14.919	13.0604
HYDIN2	1e-06	0	0.008296	0	0.008297		-19.9316	-8.91319		13.0182		13.0182	13.0182
RYR2	0.000141	0.147419	0.299585	0.957322	1.40447		-12.792	-1.50998	10.03	11.0531	12.7291	33.8122	12.7291
KSR2	0.340081	5.8e-05	0.351527	0.312666	1.00433		-1.55605	-1.99376	-12.5175	0.0477571	-0.121256	12.6866	12.5175
KY	4e-06	0.021414	4e-06	4e-06	0.021426		-17.9316	-7.54449	12.3863	0	0	12.3863	12.3863
NAV3	0.072816	0.131787	1.5e-05	0.094557	0.299175		-3.7796	-3.74094	0.855881	-12.2451	0.376929	13.4779	12.2451
C4orf50	0.0608	0.064909	0	2.2e-05	0.125731		-4.03978	-4.99159	0.0943472		-11.4324	11.5267	11.4324
CALN1	4e-06	0.009654	0	0	0.009658		-17.9316	-8.69406	11.2369			11.2369	11.2369
ZBTB20	0.000132	0.240071	0.053753	0.145949	0.439905		-12.8872	-3.18474	10.8287	8.66966	10.1107	29.6091	10.8287
TIGIT	4e-06	0.00653	0	0	0.006534		-17.9316	-9.25782	10.6729			10.6729	10.6729
FLRT2	0.016164	0.011616	0.05256	1e-05	0.08035		-5.95107	-5.63756	-0.476671	1.70118	-10.6586	12.8364	10.6586
HIPK2	4.6e-05	0.073806	0.069592	4.6e-05	0.14349		-14.408	-4.80098	10.6479	10.5631	0	21.211	10.6479
FMN1	0.02805	0.0505	2e-05	0.085239	0.163809		-5.15586	-4.60991	0.848283	-10.4538	1.60351	12.9056	10.4538
DMD	1.1e-05	1.3e-05	0.008079	1.1e-05	0.008114		-16.4721	-8.94537	0.241008	9.52053	0	9.76154	9.52053
LOC112268319	5.79257	0.102476	0.044538	1.04475	6.98433		2.5342	0.804122	-5.82085	-7.02302	-2.47104	15.3149	7.02302
SPSB4	2.30162	1.84934	0.017745	0.414249	4.58296		1.20265	0.196278	-0.315642	-7.0191	-2.47408	9.80882	7.0191
DPYSL5	10.3014	0.712251	10.2224	0.0891	21.3251		3.36477	2.41448	-3.85432	-0.0111191	-6.8532	10.7186	6.8532
NLGN3	1.81374	0.876416	0.018981	0.060124	2.76926		0.858969	-0.530498	-1.04928	-6.57827	-4.91488	12.5424	6.57827
ORMDL3	4.00954	0.233967	0.697427	0.043583	4.98452		2.00344	0.317455	-4.09906	-2.52332	-6.52353	13.1459	6.52353
RGPD5	6.91531	0.082763	8.62761	4.57386	20.1995		2.78979	2.33625	-6.38466	0.319166	-0.596381	7.30021	6.38466
CDK5R1	0.201625	13.7578	6.772	6.6608	27.3922		-2.31025	2.77569	6.09243	5.06983	5.04595	16.2082	6.09243
MARF1	4.43935	2.19575	0.831589	0.067637	7.53433		2.15035	0.913479	-1.01563	-2.4164	-6.03639	9.46843	6.03639
LOC112267872	19.6582	0.403445	0.299733	0.703567	21.0649		4.29706	2.39677	-5.60661	-6.03531	-4.8043	16.4462	6.03531
SAP130	9.95845	5.8734	8.02512	0.154585	24.0115		3.31592	2.58566	-0.761726	-0.311398	-6.00945	7.08257	6.00945
ARHGEF16	4.26331	1.46709	1.47087	0.073802	7.27507		2.09197	0.862962	-1.53901	-1.5353	-5.85217	8.92648	5.85217
PRKCE	3.26303	5.43945	2.10908	0.0652	10.8768		1.70621	1.44318	0.737247	-0.629597	-5.6452	7.01204	5.6452
CMTM4	0.1497	7.01676	2.90949	0.917722	10.9937		-2.73985	1.4586	5.55066	4.28062	2.61598	12.4473	5.55066
NR1D2	0.190582	8.59289	0.725509	1.79757	11.3065		-2.39152	1.49909	5.49466	1.92858	3.23756	10.6608	5.49466
EXPH5	1.31005	0.172809	0.030315	0.225868	1.73904		0.389619	-1.20171	-2.92237	-5.43344	-2.53607	10.8919	5.43344
TRIM45	1.76094	1.26597	0.043581	0.820583	3.89108		0.816349	-0.0398308	-0.476108	-5.33651	-1.10163	6.91424	5.33651
CACNA1E	0.005877	0.000151	0	0.000151	0.006179		-7.4107	-9.33841	-5.28246		-5.28246	10.5649	5.28246
CPNE7	1.66384	0.390297	0.043273	0.043719	2.14113		0.734518	-0.901627	-2.09187	-5.26491	-5.25011	12.6069	5.26491
SYBU	1.10453	0.029791	0.262123	1.27369	2.67014		0.143435	-0.583085	-5.21241	-2.07512	0.205582	7.49312	5.21241
CASD1	1.54971	0.696277	0.041925	0.625929	2.91384		0.631999	-0.457077	-1.15427	-5.20804	-1.30793	7.67024	5.20804
LRRN2	3.0545	0	0.399419	0.083925	3.53785		1.61094	-0.177129		-2.93496	-5.18569	8.12066	5.18569
SAMD10	0.070156	2.26133	0.320767	2.44612	5.09838		-3.83329	0.350039	5.01046	2.19289	5.12379	12.3271	5.12379
TOMM40	65.1097	1.89198	40.2946	131.867	239.163		6.0248	5.90185	-5.1049	-0.692288	1.01813	6.81533	5.1049
IRF2	1.09836	0.127126	0.032115	0.050716	1.30832		0.135352	-1.61229	-3.11102	-5.09596	-4.43677	12.6438	5.09596
FA2H	0.03938	1.32255	0	0.039603	1.40153		-4.66639	-1.513	5.06971		0.00814661	5.07786	5.06971
HAAO	0.760562	1.15036	0.378512	0.023228	2.31266		-0.394862	-0.790445	0.596949	-1.00673	-5.03313	6.6368	5.03313
NR6A1	1.03594	0	0	0.031741	1.06768		0.0509418	-1.90552			-5.02845	5.02845	5.02845
ZNF579	6.90774	0.216498	4.08008	0.227614	11.4319		2.78821	1.515	-4.99579	-0.759614	-4.92355	10.679	4.99579
WBP4	4.70177	1.85719	0.147605	1.97625	8.68282		2.23321	1.11816	-1.34009	-4.99339	-1.25044	7.58392	4.99339
CNTFR	0.182763	5.7634	0	3.37745	9.32361		-2.45195	1.22089	4.97887		4.20789	9.18676	4.97887
LOC102724329	1.15088	0.08129	0.036808	0.151252	1.42023		0.202736	-1.49388	-3.82351	-4.96657	-2.92771	11.7178	4.96657
RARA	3.23651	11.3311	0.10464	0.332353	15.0046		1.69444	1.90733	1.80778	-4.95093	-3.28365	10.0424	4.95093
KCNMA1	0.304503	0.023458	0.009923	0.04698	0.384864		-1.71547	-3.37758	-3.6983	-4.93954	-2.69634	11.3342	4.93954
SHISA8	0.025356	0.774282	0.071169	0.074987	0.945794		-5.30153	-2.0804	4.93246	1.48892	1.56431	7.9857	4.93246
WDTC1	8.00544	4.70856	0.272316	7.2112	20.1975		3.00098	2.33611	-0.765696	-4.87763	-0.150742	5.79407	4.87763
TRPV1	3.42509	0.116777	2.05871	0	5.60058		1.77614	0.485575	-4.87431	-0.734397		5.60871	4.87431
C4orf19	0.031988	0.820367	0.602057	0.914907	2.36932		-4.96633	-0.755528	4.68067	4.2343	4.83802	13.753	4.83802
SH3GLB1	5.49196	2.80199	0.194487	1.68299	10.1714		2.45732	1.34645	-0.970869	-4.81957	-1.70629	7.49674	4.81957
LRRC4B	0.049562	0	0.042415	1.3902	1.48218		-4.33462	-1.43228		-0.22466	4.80991	5.03457	4.80991
DCDC1	1.73895	0.401354	0.062478	0.547766	2.75055		0.798219	-0.540279	-2.11527	-4.79873	-1.66659	8.58059	4.79873
CPEB2	2.32476	1.05289	0.083764	0.088137	3.54955		1.21708	-0.172362	-1.14273	-4.79461	-4.72119	10.6585	4.79461
VAV3	2.49887	0.092461	0.401358	2.26503	5.25772		1.32128	0.394437	-4.75629	-2.63831	-0.141745	7.53635	4.75629
HFM1	2.64396	2.31872	0.09975	2.29053	7.35296		1.4027	0.878325	-0.189374	-4.72824	-0.207016	5.12463	4.72824
HSD17B3	0.943925	0.035657	0.287924	0.29019	1.5577		-0.0832559	-1.36059	-4.72642	-1.71298	-1.70167	8.14107	4.72642
TFB2M	7.00858	3.25175	0.268906	3.1729	13.7021		2.80912	1.77633	-1.10791	-4.70395	-1.14332	6.95518	4.70395
LOC105377374	0.052274	1.34982	0	0.067656	1.46975		-4.25776	-1.44443	4.69053		0.372124	5.06266	4.69053
MAP3K1	0.935289	0.256969	0	0.036899	1.22916		-0.0965159	-1.70233	-1.86382		-4.66376	6.52758	4.66376
RAB18	1.60076	1.62797	0.064079	1.18382	4.47663		0.678762	0.162414	0.0243144	-4.64277	-0.435314	5.10239	4.64277
ZDHHC14	1.52131	0.907199	0.286675	0.061308	2.77649		0.605315	-0.526736	-0.745824	-2.40783	-4.6331	7.78675	4.6331
GVQW3	2.48617	1.30319	0.976111	0.101336	4.86681		1.31393	0.282977	-0.93188	-1.34881	-4.61671	6.8974	4.61671
CAND2	2.48766	0.101584	0.420695	0.320776	3.33072		1.31479	-0.264166	-4.61405	-2.56395	-2.95515	10.1331	4.61405
USH1C	0.439362	0.018034	0	0.033129	0.490525		-1.18652	-3.0276	-4.60662		-3.72924	8.33586	4.60662
SLCO4C1	2.78144	0.327279	0	0.114818	3.22354		1.47583	-0.311355	-3.08724		-4.59841	7.68565	4.59841
SCRN2	0.090108	1.75007	0.683153	2.16755	4.69089		-3.4722	0.22986	4.27962	2.92248	4.58827	11.7904	4.58827
ATL2	5.61227	0.237686	0.693172	2.14058	8.6837		2.48858	1.11831	-4.56146	-3.0173	-1.39058	8.96934	4.56146
RBM47	3.81631	2.43275	0.167434	2.74725	9.16375		1.93218	1.19594	-0.64959	-4.51051	-0.474189	5.63429	4.51051
LYAR	10.0772	4.42104	2.13468	0.443568	17.0765		3.33302	2.09394	-1.18864	-2.239	-4.50579	7.93343	4.50579
PELI2	0.292453	6.63337	1.26249	1.34008	9.5284		-1.77372	1.25223	4.50347	2.11	2.19604	8.80951	4.50347
SNX29	0.011047	0.072869	0.250559	0.010415	0.34489		-6.5002	-3.53579	2.72165	4.50342	-0.0849918	7.31007	4.50342
TRAM1	5.4211	2.13765	0	0.239177	7.79792		2.43859	0.96309	-1.34256		-4.50244	5.845	4.50244
MPP7	3.89677	0.334968	1.2092	0.1725	5.61344		1.96228	0.488884	-3.54019	-1.68823	-4.49761	9.72603	4.49761
LHPP	2.2714	0.124299	0.100888	2.36287	4.85945		1.18358	0.280794	-4.19169	-4.49275	0.0569592	8.74141	4.49275
ADAM19	0.051137	0	0.473761	1.15117	1.67607		-4.28949	-1.25492		3.21172	4.49259	7.70431	4.49259
POLR3B	0.706727	0.031651	0.100949	0.584488	1.42381		-0.500775	-1.49024	-4.48083	-2.80753	-0.27398	7.56234	4.48083
CD2BP2	3.53467	2.78988	1.00444	0.160897	7.48989		1.82158	0.904944	-0.341372	-1.81518	-4.45737	6.61392	4.45737
APBB1	0.158759	2.7075	1.73257	3.44641	8.04524		-2.65509	1.00814	4.09205	3.44801	4.44018	11.9802	4.44018
LOC105371952	1.99945	0.947338	0.092585	0.193148	3.23252		0.999605	-0.307339	-1.07765	-4.43268	-3.37183	8.88216	4.43268
CTNNA3	0.312408	0.014548	0.053634	0.055721	0.436311		-1.6785	-3.19657	-4.42454	-2.54221	-2.48714	9.45389	4.42454
PARD3B	1.66346	1.32431	1.9967	0.078061	5.06253		0.734188	0.339859	-0.328945	0.263429	-4.41344	5.00582	4.41344
ABHD2	2.35755	0	0	0.110649	2.4682		1.23729	-0.696539			-4.41323	4.41323	4.41323
BNIP1	9.7317	1.22693	0.458635	4.03346	15.4507		3.28269	1.9496	-2.98764	-4.40727	-1.27067	8.66559	4.40727
ZNF654	3.47748	0.651806	0.577852	0.16441	4.87155		1.79804	0.284381	-2.41553	-2.58927	-4.40267	9.40747	4.40267
SLC31A2	0.018348	0.018528	0.386204	0	0.42308		-5.76823	-3.241	0.0140843	4.39567		4.40975	4.39567
RNF112	0.017744	0.370658	0.09462	0.036876	0.519898		-5.81652	-2.9437	4.38469	2.41481	1.05535	7.85485	4.38469
MYBL1	1.49826	0.395368	0.073037	0.185825	2.15249		0.583291	-0.893991	-1.92202	-4.35852	-3.01127	9.29182	4.35852
ROPN1L	2.95419	0.542496	0.145506	0.694546	4.33674		1.56276	0.11661	-2.44508	-4.34361	-2.08862	8.87731	4.34361
TBC1D23	9.22081	5.10646	0.455772	2.79048	17.5735		3.20489	2.13533	-0.852571	-4.33851	-1.72438	6.91546	4.33851
LMO1	1.31476	0.065131	0	1.02497	2.40486		0.394797	-0.734045	-4.33531		-0.35921	4.69452	4.33531
TSPAN19	4.27092	3.34086	1.35319	0.215804	9.18078		2.09455	1.19862	-0.354326	-1.65818	-4.30675	6.31926	4.30675
KLF10	3.33903	2.68974	0.170563	0.969581	7.16892		1.73943	0.841755	-0.311964	-4.29105	-1.784	6.38702	4.29105
LOC100130172	0.669931	0.327186	0.233914	0.034286	1.26532		-0.577916	-1.6605	-1.0339	-1.51803	-4.28832	6.84026	4.28832
RNF183	1.8753	1.36481	0.18475	0.096776	3.52164		0.907122	-0.183754	-0.458423	-3.34348	-4.27633	8.07823	4.27633
LOC107984651	1.32486	0.464304	0.068571	0.142247	1.99998		0.405839	-1.00001	-1.5127	-4.2721	-3.21937	9.00416	4.2721
FAT3	0.066018	0.520857	1.0154	1.2622	2.86448		-3.921	-0.481729	2.97996	3.94304	4.25694	11.1799	4.25694
GATAD2B	3.5972	2.29492	0.190651	0.650927	6.7337		1.84688	0.7514	-0.64843	-4.23787	-2.46631	7.35261	4.23787
NUCB1	4.94743	1.19832	0.278949	0.264193	6.68889		2.30668	0.741767	-2.04567	-4.14861	-4.22702	10.4213	4.22702
ZBED9	1.59761	2.16035	1.42651	0.087677	5.27215		0.675917	0.398391	0.435351	-0.163431	-4.18757	4.78636	4.18757
GLUD1P3	3.38347	0.406211	0.528969	0.185958	4.50461		1.7585	0.171402	-3.0582	-2.67725	-4.18546	9.92091	4.18546
EAF1	3.76571	6.35702	0.20928	2.7979	13.1299		1.91292	1.71478	0.755428	-4.16942	-0.428579	5.35342	4.16942
HYI	2.41814	0.135004	1.58368	0	4.13682		1.2739	0.0485232	-4.16282	-0.610615		4.77344	4.16282
LRRK2	0.083519	1.48688	0.465834	0.418968	2.4552		-3.58175	-0.704161	4.15404	2.47964	2.32666	8.96034	4.15404
WDR88	0.596879	0.033603	0.20056	0.152001	0.983043		-0.74449	-2.02467	-4.15078	-1.5734	-1.97336	7.69754	4.15078
NOL4L	1.15596	0.376897	0.065215	0	1.59807		0.209093	-1.32367	-1.61685	-4.14775		5.7646	4.14775
EPSTI1	0.931251	0.322632	0.63328	0.052605	1.93977		-0.102758	-1.04412	-1.52928	-0.556327	-4.1459	6.23151	4.1459
C4orf36	2.91081	0.165216	0.48048	2.16828	5.72479		1.54142	0.517224	-4.139	-2.59887	-0.424868	7.16274	4.139
MEIS3	7.74341	0.445654	0.580248	1.22886	9.99817		2.95297	1.32166	-4.11897	-3.73823	-2.65565	10.5129	4.11897
DSG3	0.327323	0.198645	0.019099	0.123549	0.668616		-1.61121	-2.58075	-0.720522	-4.09915	-1.40563	6.2253	4.09915
DAAM2	0.404484	0.153558	0.023619	0.585048	1.16671		-1.30585	-1.77756	-1.3973	-4.09806	0.532472	6.02783	4.09806
LOC105369764	0.025834	0.441606	0.171836	0.199534	0.83881		-5.27459	-2.25358	4.09542	2.73369	2.94929	9.7784	4.09542
NTRK2	0.497731	0	0	0.029164	0.526895		-1.00656	-2.92441			-4.09311	4.09311	4.09311
SHCBP1	2.39442	1.41239	0.140744	0.995339	4.94289		1.25968	0.305356	-0.761534	-4.08853	-1.26642	6.11648	4.08853
RFPL1	0.322305	0.362328	0	0.018947	0.70358		-1.6335	-2.50721	0.16887		-4.08839	4.25725	4.08839
MYOF	0.051221	0.170159	0	0.867657	1.08904		-4.28712	-1.87695	1.73208		4.08232	5.81439	4.08232
UBN2	2.85628	1.02348	0.169252	0.509946	4.55896		1.51414	0.188704	-1.48066	-4.07689	-2.48572	8.04328	4.07689
MIR4713HG	3.59762	1.10647	0.214366	0.683195	5.60166		1.84704	0.485854	-1.70108	-4.0689	-2.39667	8.16665	4.0689
LOC105371348	0.713149	0.042497	0.520354	0.291423	1.56742		-0.487725	-1.35161	-4.06877	-0.45471	-1.29109	5.81457	4.06877
EPS8	0.152207	1.54053	2.54671	1.68967	5.92911		-2.71589	0.567816	3.33932	4.06453	3.47263	10.8765	4.06453
BAZ1B	4.40201	1.96242	0.264671	1.37438	8.00348		2.13816	1.00063	-1.16553	-4.05589	-1.67938	6.9008	4.05589
ITGA10	2.48306	1.59466	1.05147	0.149346	5.27855		1.31212	0.40014	-0.638871	-1.23971	-4.05539	5.93397	4.05539
LOC107986355	1.07083	0.386026	0.064505	0.237116	1.75848		0.0987295	-1.18567	-1.47196	-4.05317	-2.17506	7.7002	4.05317
RSPH1	2.56051	2.12881	0.154761	0	4.84408		1.35643	0.276224	-0.266388	-4.04832		4.31471	4.04832
WDR93	3.14955	2.20649	0.190488	0.61745	6.16398		1.65515	0.623862	-0.513392	-4.04737	-2.35075	6.91152	4.04737
ZNF331	0.724303	0.493243	0.921801	0.043823	2.18317		-0.465335	-0.873576	-0.554295	0.347862	-4.04683	4.94899	4.04683
MYO1C	0.163757	0.479449	2.67031	0.157841	3.47135		-2.61037	-0.204501	1.54982	4.02738	-0.0530846	5.63028	4.02738
PYROXD1	0.102354	1.66576	0.273558	0.447419	2.48909		-3.28836	-0.684382	4.02454	1.41828	2.12806	7.57088	4.02454
EBF1	0.217981	0.219875	0.382052	0.013412	0.83332		-2.19773	-2.26306	0.0124812	0.809567	-4.02261	4.84465	4.02261
PTPN12	4.03742	0.249449	0.425308	0.702807	5.41498		2.01343	0.436956	-4.01662	-3.24685	-2.52223	9.7857	4.01662
RABGAP1L	1.88287	0.499081	0.116365	0.419891	2.9182		0.91293	-0.45492	-1.91558	-4.0162	-2.16484	8.09663	4.0162
SERPINH1	0.335794	4.13962	5.35404	1.13232	10.9618		-1.57435	1.45441	3.62385	3.99498	1.75363	9.37246	3.99498
KIAA0100	0.890905	0.273049	0.355131	0.056439	1.57552		-0.166656	-1.34417	-1.70611	-1.32692	-3.98051	7.01354	3.98051
LOC102724416	0.28	0.073545	0.017769	0.026672	0.397986		-1.8365	-3.32921	-1.92873	-3.97799	-3.39203	9.29875	3.97799
LRFN2	0.54859	0.286543	0.03492	0.050488	0.920541		-0.8662	-2.11945	-0.936977	-3.9736	-3.44172	8.3523	3.9736
ASGR1	2.9662	3.52337	0.193642	0.189657	6.87288		1.56862	0.780914	0.248339	-3.93715	-3.96715	8.15265	3.96715
FCHSD2	3.3358	7.47714	2.88882	0.213354	13.9151		1.73803	1.79858	1.16445	-0.207554	-3.96671	5.33872	3.96671
DIGIT	0.737447	0.047324	0.082093	0.258679	1.12554		-0.439389	-1.82938	-3.9619	-3.16721	-1.51138	8.64048	3.9619
LOC441728	0.323702	0.223187	0.020938	0.163981	0.731808		-1.62726	-2.45046	-0.536413	-3.95047	-0.981138	5.46802	3.95047
SLC12A2	0.181025	0.631802	0.858831	2.78699	4.45864		-2.46574	0.156605	1.80328	2.24619	3.94445	7.99391	3.94445
LYPD6B	3.47227	0.22559	2.29226	2.25752	8.24765		1.79588	1.04398	-3.94411	-0.599108	-0.621144	5.16436	3.94411
DMGDH	0.464339	0.310827	0.030192	0.185619	0.990977		-1.10675	-2.01308	-0.579067	-3.94294	-1.32283	5.84484	3.94294
COL6A6	0.105859	0.006888	0.060034	0.031226	0.204007		-3.23978	-4.29331	-3.94191	-0.818292	-1.76132	6.52153	3.94191
KIF5A	1.41394	0.783093	0.73034	0.092656	3.02003		0.499718	-0.405439	-0.852462	-0.953078	-3.93169	5.73723	3.93169
GEMIN5	5.35966	0.352663	2.8352	2.41591	10.9634		2.42214	1.45463	-3.92578	-0.918692	-1.14958	5.99405	3.92578
ATF7IP2	4.54169	1.52429	2.43211	0.298966	8.79706		2.18323	1.13702	-1.5751	-0.901021	-3.92518	6.40129	3.92518
CCDC151	1.7344	0	0	0.114282	1.84868		0.794433	-1.11351			-3.92376	3.92376	3.92376
JPT1	8.78894	2.82366	1.72383	0.579313	13.9157		3.13569	1.79865	-1.63812	-2.35007	-3.92327	7.91147	3.92327
C6orf106	1.61914	0.345974	0	0.107142	2.07226		0.69523	-0.948796	-2.22649		-3.91763	6.14413	3.91763
RTN1	1.57832	1.03621	0.29559	0.104658	3.01478		0.658389	-0.407949	-0.607074	-2.41672	-3.91463	6.93843	3.91463
LINC00158	1.48543	0.419816	0.394006	0.099046	2.3983		0.570884	-0.737987	-1.82305	-1.91459	-3.90664	7.64429	3.90664
ZNF565	4.16909	0	0.278326	1.98946	6.43687		2.05973	0.686359		-3.90488	-1.06736	4.97224	3.90488
LOC107985303	2.85204	1.69154	0.190783	1.00722	5.74158		1.51199	0.521447	-0.753659	-3.90199	-1.50161	6.15726	3.90199
SH3RF3	0.019721	0.086186	0.057537	0.294185	0.457629		-5.66412	-3.12775	2.12772	1.54476	3.89892	7.5714	3.89892
HABP4	2.02961	0.46123	0.351121	0.136129	2.97809		1.0212	-0.425613	-2.13764	-2.53116	-3.89816	8.56696	3.89816
LOC105372130	0.476488	0.031964	0.101954	0.103496	0.713902		-1.06949	-2.4862	-3.89792	-2.22452	-2.20286	8.32531	3.89792
RASA4DP	0.663462	0.630799	0.427639	0.04459	1.76649		-0.591914	-1.17911	-0.0728335	-0.63362	-3.89522	4.60168	3.89522
HYDIN	0.070389	0.023784	0.004733	0.082612	0.181518		-3.82851	-4.46182	-1.56536	-3.89452	0.231001	5.69088	3.89452
FHOD3	4.51108	3.49903	0.304102	1.65953	9.97375		2.17347	1.31814	-0.366521	-3.89085	-1.4427	5.70007	3.89085
LINC01833	0.036846	0.545669	0.226202	0.033489	0.842206		-4.76235	-2.24775	3.88845	2.61803	-0.137821	6.6443	3.88845
TRIM47	10.3802	7.70439	6.21606	0.702705	25.0033		3.37576	2.64405	-0.430075	-0.739755	-3.88476	5.05459	3.88476
HIST1H4H	17.5087	8.68077	1.19152	4.35628	31.7372		4.13	2.9881	-1.01217	-3.8772	-2.0069	6.89627	3.8772
LOC105369791	0.021453	0	0	0.314573	0.336026		-5.54268	-3.57336			3.87414	3.87414	3.87414
LINC01686	0.944767	0.746543	0.064609	0.613361	2.36928		-0.0819695	-0.755551	-0.339733	-3.87015	-0.623222	4.83311	3.87015
C17orf64	1.67948	1.30369	0.431296	0.114924	3.52938		0.748013	-0.180583	-0.365415	-1.96126	-3.86926	6.19594	3.86926
VOPP1	0.046228	0.674417	0.43258	0	1.15323		-4.43509	-1.79433	3.8668	3.22613		7.09293	3.8668
RHNO1	2.12848	0.145946	0.732389	0.991417	3.99823		1.08982	-0.000638895	-3.86631	-1.53914	-1.10226	6.50771	3.86631
MXD1	1.48312	0.668159	0.102062	0	2.25334		0.568632	-0.827936	-1.15037	-3.86111		5.01148	3.86111
HOMER1	1.01164	1.89363	0.06963	0.072277	3.04719		0.0167031	-0.392522	0.904454	-3.86085	-3.80702	8.57233	3.86085
WWC2-AS2	0.815386	1.13238	0.056123	0.36167	2.36556		-0.294445	-0.757816	0.473808	-3.86082	-1.17281	5.50744	3.86082
LOC107985787	0.403595	0.358992	0.02791	0.117545	0.908042		-1.30902	-2.13917	-0.168957	-3.85405	-1.7797	5.80271	3.85405
LOC105369301	0.583801	1.1091	0.040518	0.635701	2.36912		-0.776451	-0.755648	0.925842	-3.84884	0.122872	4.89756	3.84884
LOC107986593	1.03034	0.545336	0.207064	0.071898	1.85464		0.0431261	-1.10886	-0.917909	-2.31498	-3.84103	7.07392	3.84103
NSF	1.98372	1.05741	0.350155	0.1388	3.53009		0.988211	-0.180295	-0.907674	-2.50214	-3.83713	7.24695	3.83713
LHFPL2	1.45879	1.40289	0.102526	1.92847	4.89267		0.544771	0.290623	-0.0563724	-3.83071	0.402687	4.28977	3.83071
LOC100289279	2.63333	0.185153	0.443977	0.383343	3.64581		1.39689	-0.133762	-3.8301	-2.56833	-2.78018	9.17862	3.8301
PNLDC1	0.079416	1.12809	0	0.500168	1.70768		-3.65443	-1.22797	3.82831		2.65491	6.48322	3.82831
SPRED2	0.126514	1.79664	0.429971	0.724121	3.07725		-2.98263	-0.378359	3.82793	1.76494	2.51693	8.10981	3.82793
MAP3K20	6.16262	2.17371	1.92705	0.434178	10.6976		2.62354	1.41921	-1.50338	-1.67715	-3.82718	7.00772	3.82718
LPCAT3	2.16744	0.918986	1.23972	0.15301	4.47916		1.11599	0.163228	-1.23788	-0.805978	-3.8243	5.86815	3.8243
ZNF324B	0.349499	4.94751	0	0	5.29701		-1.51664	0.405177	3.82334			3.82334	3.82334
LINC02028	0.538007	0.038219	0.108977	0	0.685203		-0.894303	-2.5454	-3.81526	-2.3036		6.11886	3.81526
IPMK	2.65146	0.772875	1.25548	0.18852	4.86833		1.40679	0.283427	-1.77848	-1.07855	-3.814	6.67102	3.814
LOC286059	4.32498	6.29458	0.308864	0.718604	11.647		2.11269	1.54189	0.541416	-3.80765	-2.58943	6.93849	3.80765
STAM2	1.97851	0.146525	0.141441	0.98799	3.25446		0.984414	-0.29758	-3.75519	-3.80614	-1.00185	8.56318	3.80614
TRAP1	29.3143	2.11835	0	2.1115	33.5442		4.87353	3.06799	-3.79059		-3.79526	7.58585	3.79526
DNAH17	10.222	12.1896	0.736719	1.91258	25.061		3.35361	2.64737	0.253972	-3.79442	-2.41809	6.46648	3.79442
LOC101927509	0.38811	0.335096	0.079978	0.02798	0.831164		-1.36546	-2.26679	-0.211891	-2.27879	-3.794	6.28468	3.794
ZNF420	24.4644	8.16155	1.76568	1.96083	36.3525		4.61261	3.18398	-1.58377	-3.79239	-3.64115	9.0173	3.79239
CXCL12	0.023285	0.023617	0.021217	0.322542	0.390661		-5.42446	-3.35601	0.0204248	-0.13418	3.79201	3.94662	3.79201
LOC105377714	0.505162	0.0392	0.036476	0.267973	0.848811		-0.985182	-2.23648	-3.68782	-3.79173	-0.914658	8.39421	3.79173
CACHD1	1.4498	1.95245	1.29768	0.105114	4.80504		0.535857	0.264549	0.429426	-0.159923	-3.78583	4.37518	3.78583
WDSUB1	8.02068	4.84083	3.93758	0.58193	17.381		3.00372	2.11944	-0.72847	-1.02642	-3.78481	5.53969	3.78481
LOC105370509	1.64811	2.53461	0.120206	0.247454	4.55038		0.720813	0.185987	0.620951	-3.77723	-2.73558	7.13376	3.77723
SLC4A7	0.266727	1.37316	0.088425	3.63186	5.36017		-1.90656	0.422278	2.36406	-1.59284	3.76727	7.72417	3.76727
YTHDF2	8.71142	9.08025	0.641176	4.44833	22.8812		3.12291	2.51609	0.059823	-3.76412	-0.969644	4.79358	3.76412
WIPI2	0.13706	1.85692	0.195713	0	2.18969		-2.86712	-0.869271	3.76003	0.513932		4.27396	3.76003
MTF1	2.46731	2.84481	0.19326	0.182308	5.68768		1.30294	0.507841	0.205395	-3.67432	-3.75849	7.6382	3.75849
KLF3	5.51635	0.407879	0.909117	3.21766	10.051		2.46371	1.32927	-3.7575	-2.60118	-0.777701	7.13638	3.7575
LOC105371227	0.234269	0.212924	0.017377	0.089589	0.554159		-2.09376	-2.85163	-0.137827	-3.75292	-1.38677	5.27752	3.75292
WDR7-OT1	0.183933	0.125138	0.013691	0.042885	0.365647		-2.44275	-3.45148	-0.55566	-3.74788	-2.10064	6.40418	3.74788
ULBP1	1.47516	0.269307	0.110022	1.63287	3.48737		0.560874	-0.197862	-2.45355	-3.74501	0.146539	6.3451	3.74501
LOC107985481	1.89569	0.74517	0.825314	0.14173	3.6079		0.922722	-0.14884	-1.34708	-1.19971	-3.7415	6.28829	3.7415
TRIM32	9.13788	0.684372	7.71846	4.45015	21.9909		3.19186	2.45883	-3.73901	-0.243547	-1.03801	5.02056	3.73901
LOC105370205	0.057831	0.770782	0.360224	0.325003	1.51384		-4.11201	-1.40179	3.73641	2.63898	2.49054	8.86593	3.73641
NAGPA-AS1	1.05546	0.654105	0.079359	0.507108	2.29603		0.0778746	-0.800856	-0.69028	-3.73334	-1.05751	5.48113	3.73334
TTC21A	2.37482	1.70368	0.179229	1.05198	5.30971		1.24782	0.408633	-0.479165	-3.72794	-1.17471	5.38182	3.72794
LOC107984749	0.469845	0.336452	0.035577	0.110975	0.952849		-1.08974	-2.06968	-0.481784	-3.72317	-2.08195	6.2869	3.72317
MME	2.37682	1.74875	0.180948	1.22504	5.53155		1.24903	0.467685	-0.442704	-3.71538	-0.956206	5.11429	3.71538
IFT27	2.18066	0.597347	0.166779	0.602331	3.54712		1.12477	-0.173351	-1.86813	-3.70876	-1.85614	7.43302	3.70876
LRP5	2.87227	1.74057	1.55174	0.219743	6.38433		1.52219	0.674535	-0.722628	-0.888299	-3.7083	5.31923	3.7083
ZNF611	2.10241	1.9843	0.160912	0	4.24762		1.07204	0.0866533	-0.083414	-3.7077		3.79111	3.7077
HIC2	4.96515	0.380401	10.2464	16.3494	31.9413		2.31184	2.99735	-3.70624	1.0452	1.71932	6.47077	3.70624
AZIN1-AS1	2.47784	0.779152	0.534987	0.189967	3.98194		1.30908	-0.00652779	-1.6691	-2.2115	-3.70526	7.58587	3.70526
GYS2	0.05754	0.749267	0.608451	0.15892	1.57418		-4.11929	-1.3454	3.70284	3.4025	1.46566	8.57101	3.70284
ARID5B	0.406228	0.414801	0.031205	0.094347	0.946581		-1.29964	-2.0792	0.0301297	-3.70244	-2.10624	5.83881	3.70244
HIVEP2	8.25973	0.637011	0.752018	1.95822	11.607		3.0461	1.53692	-3.6967	-3.45726	-2.07655	9.23051	3.6967
CDKL1	3.45913	2.70406	0.267178	3.25641	9.68678		1.79041	1.27602	-0.355284	-3.69454	-0.0871299	4.13695	3.69454
KAT2B	5.55548	1.77197	2.1368	0.429647	9.89389		2.47391	1.30654	-1.64855	-1.37846	-3.69269	6.7197	3.69269
ZNF823	2.21306	2.27598	0.493483	0.172606	5.15513		1.14604	0.366009	0.0404427	-2.16497	-3.68049	5.8859	3.68049
KCTD21	0.499761	0.328482	0.211605	0.039003	1.07885		-1.00069	-1.8905	-0.605424	-1.23986	-3.67958	5.52487	3.67958
GALNT3	0.504088	0.393558	0.039372	0.333666	1.27068		-0.988252	-1.65439	-0.357099	-3.67843	-0.595271	4.6308	3.67843
LOC105370363	0.600107	0.396178	0.046888	0.081497	1.12467		-0.736708	-1.8305	-0.599071	-3.67793	-2.8804	7.1574	3.67793
NR4A2	4.99241	3.03171	1.22141	0.390825	9.63636		2.31974	1.26849	-0.719603	-2.03119	-3.67514	6.42594	3.67514
WASF3	2.03458	0.160232	0.56643	1.65152	4.41276		1.02473	0.14168	-3.66649	-1.84476	-0.300938	5.81219	3.66649
LOC102724715	0.883944	0.551938	0.069791	0.429877	1.93555		-0.177973	-1.04726	-0.679449	-3.66284	-1.04003	5.38232	3.66284
LOC105378642	1.20036	0.851995	0.094965	0.286145	2.43347		0.263471	-0.716986	-0.494554	-3.65993	-2.06865	6.22314	3.65993
MOXD1	6.041	6.40579	6.30969	0.480237	19.2367		2.59479	2.26579	0.0845901	0.0627827	-3.65297	3.80034	3.65297
UBXN6	1.37911	0.716081	0.110126	0.661957	2.86727		0.463734	-0.480322	-0.94554	-3.64651	-1.05892	5.65097	3.64651
TLE2	2.97839	0.238197	0.450927	1.45318	5.12069		1.57453	0.356339	-3.64431	-2.72357	-1.03532	7.40319	3.64431
ZBTB4	0.50037	2.91198	0	6.2407	9.65305		-0.998933	1.27099	2.54093		3.64064	6.18158	3.64064
SPOPL	2.72903	0.219187	3.85826	2.72256	9.52904		1.44839	1.25233	-3.63816	0.499563	-0.00342547	4.14114	3.63816
TMTC2	2.73884	0.558318	0.220011	1.19004	4.70721		1.45357	0.234871	-2.29441	-3.63792	-1.20256	7.13488	3.63792
USP43	5.30844	2.85	0.428462	1.51333	10.1002		2.40829	1.33632	-0.897326	-3.63105	-1.81056	6.33893	3.63105
COMMD10	0.368617	0.029801	0.355845	0.827563	1.58183		-1.43981	-1.33841	-3.62869	-0.0508736	1.16675	4.84631	3.62869
FGF10	0.028859	0	0.356723	0.026363	0.411945		-5.11483	-3.27948		3.62771	-0.130507	3.75822	3.62771
ZNF121	5.16854	2.42182	0.419165	3.05659	11.0661		2.36976	1.46808	-1.09366	-3.62417	-0.757836	5.47567	3.62417
PWWP2B	1.38345	0.112403	0.717669	0.374243	2.58776		0.468265	-0.628296	-3.62151	-0.946875	-1.88622	6.45461	3.62151
UNC93B1	0.242303	0.442873	0.541336	2.97503	4.20154		-2.04512	0.0709192	0.870081	1.15971	3.61802	5.64781	3.61802
CHD2	4.00081	0.596925	1.02233	0.325905	5.94597		2.00029	0.571912	-2.74467	-1.96843	-3.61777	8.33087	3.61777
SPTY2D1	4.0139	3.51028	0.950906	0.327121	8.8022		2.005	1.13786	-0.19342	-2.07763	-3.61711	5.88816	3.61711
KIF3C	1.089	0.405698	0.089003	0.657604	2.24131		0.123005	-0.83566	-1.42453	-3.61301	-0.727714	5.76525	3.61301
CCDC116	0.89768	1.58951	1.10292	0.073426	3.66354		-0.155727	-0.126763	0.824309	0.297055	-3.61184	4.7332	3.61184
ATF3	65.7681	65.3067	5.38975	18.22	154.685		6.03932	5.27319	-0.0101574	-3.6091	-1.85187	5.47112	3.6091
FAM186B	1.56343	1.12985	0.528233	0.128175	3.34969		0.644715	-0.255974	-0.468586	-1.56547	-3.60853	5.64258	3.60853
MKNK1	16.4104	17.2216	12.8016	1.34617	47.7797		4.03654	3.57833	0.0696105	-0.358288	-3.60767	4.03557	3.60767
LOC105376025	2.11177	2.00565	0.174732	0.424274	4.71642		1.07845	0.237693	-0.0743773	-3.59523	-2.31538	5.98499	3.59523
DCBLD1	8.61719	2.73437	0.714362	3.60268	15.6686		3.10722	1.9698	-1.65601	-3.59249	-1.25815	6.50665	3.59249
LOC105371449	0.618593	0.051389	0.074427	0.062505	0.806914		-0.692938	-2.30951	-3.58946	-3.05509	-3.30695	9.9515	3.58946
CCDC17	0.695416	0.070821	0.341017	0.05783	1.16508		-0.524052	-1.77957	-3.29563	-1.02803	-3.58799	7.91165	3.58799
IFNLR1	2.3521	0.195716	0.482341	0.198287	3.22844		1.23395	-0.309161	-3.58712	-2.28582	-3.56829	9.44123	3.58712
MAP3K8	1.51778	0.126413	2.4287	1.6113	5.68419		0.601959	0.506956	-3.58574	0.678228	0.0862662	4.35024	3.58574
CCER2	2.54856	0.48464	0.212695	0.773465	4.01936		1.34968	0.00696508	-2.3947	-3.58282	-1.72027	7.69779	3.58282
SUMO3	0.152456	0.568294	1.82011	1.12447	3.66533		-2.71354	-0.126057	1.89824	3.57756	2.88278	8.35859	3.57756
ATP6V1G2-DDX39B	2.42978	1.64702	0.204074	1.95538	6.23626		1.28083	0.64068	-0.560967	-3.57366	-0.313382	4.44801	3.57366
SH3RF2	0.747464	0.188033	0.540148	0.063148	1.53879		-0.419924	-1.3782	-1.99102	-0.468649	-3.5652	6.02486	3.5652
LOC107986129	0.442597	0.74172	0.318289	0.037447	1.54005		-1.17593	-1.37702	0.744881	-0.475656	-3.56307	4.78361	3.56307
ZNF773	19.1972	7.79047	1.62437	6.22859	34.8406		4.26283	3.1227	-1.30111	-3.56295	-1.62392	6.48798	3.56295
[truncated: 20,298 more rows]

## Sheet: SalmonExpression1 (2)
	abundance.EV	abundance.Uned	abundance.WT	abundance.ED	counts.EV	counts.Uned	counts.WT	counts.ED		Counts Filter		Log2.Mean	Log2(Uned/EV)	Log2(WT/EV)	Log2(ED/EV)	Log2(ED/Uned)
[truncated: 12,887 more rows]

[truncated: 4 more sheets: Log2.Uned.EV.rnk, Log2.WT.EV.rnk, Log2.ED.EV.rnk, Log2.ED.Uned.rnk]
